# Supplementary material for: Influence of Heifer Post-Weaning Voluntary Feed Intake Classification on Lifetime Productivity in Black Angus Beef Females
Source: Animals (Basel). 2022 Jun 30;12(13):1687. doi: 10.3390/ani12131687 (PMC9264963; doi:10.3390/ani12131687)
Supplement: Supplementary file 1 [file animals-12-01687-s001.zip]

Archive with 3 entries (1 files):
- animals-1775273-supplementary/
- animals-1775273-supplementary/Supplementary Table S1 Lifetime Productivity/
- animals-1775273-supplementary/Supplementary Table S1 Lifetime Productivity/Supplementary Table S1.csv
