# Supplementary material for: Influence of Heifer Post-Weaning Voluntary Feed Intake Classification on Lifetime Productivity in Black Angus Beef Females
Source: Animals (Basel). 2022 Jun 30;12(13):1687. doi: 10.3390/ani12131687 (PMC9264963; doi:10.3390/ani12131687)
Supplement: Supplementary file 1 [file animals-12-01687-s001.zip › animals-1775273-supplementary/Supplementary Table S1 Lifetime Productivity/Supplementary Table S1.csv]

CowID	Dam	DamAge	Age	YealingWtKgs	PreCalvingWtKgs	JulianBirthDate	BirthWtKgs	CowBCS	CowBreedWtKgs	CowWeanWtKgs	PregCheckStatus	CalfWeanWtKgs	Calc205Wt	DMIkg	g_kg_BW	YearsinHerd	IntakeTrt
2005001	5252	10	3	NA	NA	NA	NA	NA	NA	757.5001588	0	NA	NA	NA	NA	NA	NA
2005001	5252	10	2	NA	576.9701808	2007104	NA	1	NA	606.000127	1	NA	NA	NA	NA	NA	NA
2005001	5252	10	1	451.7785378	NA	NA	NA	NA	NA	532.9716686	1	NA	NA	NA	NA	NA	NA
2005086	5690	10	10	NA	NA	2015073	43.54491931	6	585.1348532	NA	1	303.9072493	702.5463918	NA	NA	NA	NA
2005086	5690	10	9	NA	705.3369742	2014078	38.5553973	6	725.7486551	725.7486551	1	222.7141185	485.1442308	NA	NA	NA	NA
2005086	5690	10	8	NA	737.0884778	2013105	55.33833495	6	NA	NA	1	276.6916748	687.1977401	NA	NA	NA	NA
2005086	5690	10	7	NA	716.6767969	2012074	38.10180439	6	NA	678.1213996	1	273.5165244	610.7079208	NA	NA	NA	NA
2005086	5690	10	6	NA	669.0495414	2011089	41.73054767	6	NA	768.8399815	1	221.3533398	523.8085106	NA	NA	NA	NA
2005086	5690	10	5	NA	687.1932578	2010063	NA	5	NA	NA	1	277.5988606	586.2616822	NA	NA	NA	NA
2005086	5690	10	4	NA	644.1019314	2009070	45.13249449	6	650.4522321	639.5660023	1	302.5464706	656.138756	NA	NA	NA	NA
2005086	5690	10	3	NA	NA	NA	NA	NA	NA	725.7486551	1	NA	NA	NA	NA	NA	NA
2005086	5690	10	2	NA	559.7336502	2007074	35.38024694	5	NA	540.682748	1	246.7545427	550.9207921	NA	NA	NA	NA
2005086	5690	10	1	422.2949987	NA	NA	NA	NA	NA	430.0060781	1	NA	NA	NA	NA	NA	NA
2005119	5281	4	5	NA	555.6513141	NA	NA	NA	NA	NA	NA	NA	NA	NA	NA	NA	NA
2005119	5281	4	4	NA	530.703704	2009070	36.51422921	6	NA	610.0824632	1	NA	NA	NA	NA	NA	NA
2005119	5281	4	3	NA	NA	2008078	39.91617603	6	NA	616.8863568	1	249.4761002	563.9296482	NA	NA	NA	NA
2005119	5281	4	2	NA	510.745616	2007071	28.12276039	5	NA	560.6408361	1	197.7665085	436	NA	NA	NA	NA
2005119	5281	4	1	434.0884143	NA	NA	NA	NA	NA	524.3534033	1	NA	NA	NA	NA	NA	NA
2005121	573	10	1	415.0375121	NA	NA	NA	NA	NA	498.0450146	0	NA	NA	NA	NA	NA	NA
2005122	7450	8	6	NA	632.7621087	NA	NA	NA	NA	NA	NA	NA	NA	NA	NA	5	NA
2005122	7450	8	5	NA	598.7426405	2010062	36.0606363	5	NA	NA	0	231.3323838	489.9767442	NA	NA	5	NA
2005122	7450	8	4	NA	557.9192786	2009060	42.41093703	5	766.5720169	NA	1	260.36233	543.283105	NA	NA	5	NA
2005122	7450	8	3	NA	NA	2008073	44.45210512	5	NA	625.958215	1	249.4761002	552.2156863	NA	NA	5	NA
2005122	7450	8	2	NA	526.6213679	2007083	30.84431784	5	NA	557.0120928	1	192.3233936	446.134715	NA	NA	5	NA
2005122	7450	8	1	390.0899021	NA	NA	NA	NA	NA	497.1378287	1	NA	NA	NA	NA	5	NA
2005128	9497	6	1	387.8219376	NA	NA	NA	NA	NA	464.4791393	0	NA	NA	NA	NA	NA	NA
2005129	8858	7	3	NA	NA	2008070	43.54491931	5	NA	680.3893642	1	231.3323838	506	NA	NA	NA	NA
2005129	8858	7	2	NA	525.2605891	NA	NA	NA	NA	704.8833813	1	NA	NA	NA	NA	NA	NA
2005129	8858	7	1	408.2336185	NA	NA	NA	NA	NA	533.4252615	1	NA	NA	NA	NA	NA	NA
2005131	808	7	8	NA	764.3040524	2013109	57.83309595	6	NA	NA	NA	NA	NA	NA	NA	NA	NA
2005131	808	7	7	NA	700.8010451	2012075	34.01946821	5	NA	755.2321942	1	274.4237102	615.5472637	NA	NA	NA	NA
2005131	808	7	6	NA	703.0690096	2011096	47.85405195	6	NA	732.5525487	1	274.8773031	672.3646409	NA	NA	NA	NA
2005131	808	7	5	NA	709.8729033	2010063	39.00899021	6	NA	NA	1	278.5060464	591.7943925	NA	NA	NA	NA
2005131	808	7	4	NA	580.5989241	2009068	39.68937958	5	613.2576136	NA	1	NA	NA	NA	NA	NA	NA
2005131	808	7	3	NA	NA	2008093	45.35929094	6	NA	603.2785695	1	281.2276039	679.3478261	NA	NA	NA	NA
2005131	808	7	2	NA	555.1977211	2007104	39.00899021	5	NA	567.8983226	1	231.3323838	591.3488372	NA	NA	NA	NA
2005131	808	7	1	424.1093703	NA	NA	NA	NA	NA	493.5090855	1	NA	NA	NA	NA	NA	NA
2005132	808	7	1	416.3982909	NA	NA	NA	NA	NA	500.766572	0	NA	NA	NA	NA	NA	NA
2005136	3359	6	6	NA	594.2067114	NA	NA	NA	NA	NA	NA	NA	NA	NA	NA	5	NA
2005136	3359	6	5	NA	591.9387468	2010077	41.73054767	4	NA	NA	0	NA	NA	NA	NA	5	NA
2005136	3359	6	4	NA	566.9911368	2009055	25.85479584	NA	766.5720169	635.0300732	1	262.6302946	534.7232143	NA	NA	5	NA
2005136	3359	6	3	NA	NA	2008110	38.10180439	5	NA	616.8863568	1	195.0449511	508.7305389	NA	NA	5	NA
2005136	3359	6	2	NA	581.5061099	2007064	30.84431784	5	NA	535.2396331	1	221.3533398	474.1320755	NA	NA	5	NA
2005136	3359	6	1	405.512061	NA	NA	NA	NA	NA	517.0959168	1	NA	NA	NA	NA	5	NA
2005137	2769	13	1	415.491105	NA	NA	NA	NA	NA	491.6947138	0	NA	NA	NA	NA	NA	NA
2005152	6451	4	1	363.3279205	NA	NA	NA	NA	NA	447.2426087	0	NA	NA	NA	NA	NA	NA
2005176	440	11	2	NA	487.1587847	2007061	36.28743275	5	NA	NA	NA	NA	NA	NA	NA	NA	NA
2005176	440	11	1	373.7605574	NA	NA	NA	NA	NA	467.2006967	1	NA	NA	NA	NA	NA	NA
2005178	5738	7	6	NA	655.4417541	2011073	46.49327322	5	NA	NA	NA	NA	NA	NA	NA	NA	NA
2005178	5738	7	5	NA	637.2980378	2010080	36.0606363	6	NA	NA	1	185.9730929	423.4213198	NA	NA	NA	NA
2005178	5738	7	4	NA	530.703704	2009112	33.5658753	5	557.9192786	589.6707823	1	175.7672524	458.8353293	NA	NA	NA	NA
2005178	5738	7	3	NA	NA	2008110	36.28743275	6	NA	639.5660023	1	NA	NA	NA	NA	NA	NA
2005178	5738	7	2	NA	510.745616	2007063	32.65868948	5	NA	495.3234571	1	237.6826845	507.0234742	NA	NA	NA	NA
2005178	5738	7	1	388.7291234	NA	NA	NA	NA	NA	463.5719534	1	NA	NA	NA	NA	NA	NA
2005179	3682	12	6	NA	680.3893642	NA	NA	NA	NA	NA	NA	NA	NA	NA	NA	NA	NA
2005179	3682	12	5	NA	582.8668886	2010078	36.96782212	5	NA	NA	1	233.1467554	527.040201	NA	NA	NA	NA
2005179	3682	12	4	NA	530.703704	2009066	41.95734412	5	689.4612223	NA	1	292.5674266	624.2488263	NA	NA	NA	NA
2005179	3682	12	3	NA	NA	2008070	36.28743275	5	NA	625.958215	1	290.299462	634.589372	NA	NA	NA	NA
2005179	3682	12	2	NA	593.7531185	2007091	34.47306112	5	NA	567.8983226	1	239.0434633	575.7567568	NA	NA	NA	NA
2005179	3682	12	1	457.6752456	NA	NA	NA	NA	NA	541.5899339	1	NA	NA	NA	NA	NA	NA
2005181	948	6	5	NA	578.3309595	NA	NA	NA	NA	NA	NA	NA	NA	NA	NA	4	NA
2005181	948	6	4	NA	603.2785695	2009062	41.0501583	6	587.8564106	707.6049387	0	260.8159229	548.2073733	NA	NA	4	NA
2005181	948	6	3	NA	NA	2008071	44.45210512	5	NA	671.317506	1	267.6198166	587.6116505	NA	NA	4	NA
2005181	948	6	2	NA	592.3923397	2007087	32.65868948	5	NA	632.3085158	1	NA	NA	NA	NA	4	NA
2005181	948	6	1	439.9851222	NA	NA	NA	NA	NA	556.104907	1	NA	NA	NA	NA	4	NA
2005189	138	4	1	400.9761319	NA	NA	NA	NA	NA	462.6647676	0	NA	NA	NA	NA	NA	NA
2005190	967	6	1	405.0584681	NA	NA	NA	NA	NA	495.3234571	0	NA	NA	NA	NA	NA	NA
2005193	218	3	6	NA	514.8279522	NA	NA	NA	NA	NA	NA	NA	NA	NA	NA	5	NA
2005193	218	3	5	NA	542.0435268	2010066	46.49327322	5	NA	NA	0	266.7126307	574.1943128	NA	NA	5	NA
2005193	218	3	4	NA	464.9327322	2009089	43.77171576	5	537.9611906	NA	1	240.404242	564.2236842	NA	NA	5	NA
2005193	218	3	3	NA	NA	2008071	46.26647676	6	NA	539.7755622	1	267.6198166	587.631068	NA	NA	5	NA
2005193	218	3	2	NA	524.3534033	2007063	32.65868948	5	NA	627.7725867	1	NA	NA	NA	NA	5	NA
2005193	218	3	1	382.3788227	NA	NA	NA	NA	NA	517.0959168	1	NA	NA	NA	NA	5	NA
2005197	4768	7	14	NA	NA	NA	NA	NA	NA	NA	NA	NA	NA	NA	NA	13	NA
2005197	4768	7	13	NA	601.010605	2018119	36.28743275	4	562.4552077	NA	0	149.6856601	431.0273973	NA	NA	13	NA
2005197	4768	7	12	NA	621.4222859	2017101	38.10180439	6	671.317506	603.2785695	1	206.3847738	550.595092	NA	NA	13	NA
2005197	4768	7	11	NA	671.317506	2016076	30.61752139	6	662.2456478	664.5136123	1	251.2904718	533.5397196	NA	NA	13	NA
2005197	4768	7	10	NA	687.1932578	2015072	36.96782212	6	569.2591013	680.3893642	1	265.351852	610.8205128	NA	NA	13	NA
2005197	4768	7	9	NA	689.4612223	2014125	41.73054767	6	648.6378605	777.9118397	1	190.9626149	510.9130435	NA	NA	13	NA
2005197	4768	7	8	NA	675.8534351	2013126	46.49327322	6	NA	NA	0	225.435676	620.9134615	NA	NA	13	NA
2005197	4768	7	7	NA	653.1737896	2012074	33.33907884	6	NA	712.1408678	1	258.5479584	577.3737624	NA	NA	13	NA
2005197	4768	7	6	NA	653.1737896	2011068	35.83383985	5	NA	693.9971514	1	240.404242	521.3684211	NA	NA	13	NA
2005197	4768	7	5	NA	687.1932578	2010084	32.65868948	6	NA	NA	1	247.6617286	575.4715026	NA	NA	13	NA
2005197	4768	7	4	NA	503.4881295	2009107	33.33907884	5	566.9911368	666.7815769	1	NA	NA	NA	NA	13	NA
2005197	4768	7	3	NA	NA	2008073	31.75150366	5	NA	594.2067114	1	217.7245965	482.0098039	NA	NA	13	NA
2005197	4768	7	2	NA	546.125863	2007061	28.12276039	5	NA	558.8264644	1	199.1272872	421.4651163	NA	NA	13	NA
2005197	4768	7	1	430.4596711	NA	NA	NA	NA	NA	527.0749608	1	NA	NA	NA	NA	13	NA
2005202	3352	12	14	NA	NA	NA	NA	NA	NA	NA	NA	NA	NA	NA	NA	NA	NA
2005202	3352	12	13	NA	625.958215	2018094	39.68937958	4.5	610.0824632	NA	1	242.6722065	623.9766082	NA	NA	NA	NA
2005202	3352	12	12	NA	687.1932578	2017098	44.45210512	4.5	725.7486551	714.4088324	1	256.2799938	674.7168675	NA	NA	NA	NA
2005202	3352	12	11	NA	678.1213996	2016079	35.60704339	6	693.9971514	684.9252932	1	277.5988606	596.8293839	NA	NA	NA	NA
2005202	3352	12	10	NA	691.7291869	2015071	36.96782212	6	637.2980378	723.4806905	1	278.9596393	639.497449	NA	NA	NA	NA
2005202	3352	12	9	NA	712.1408678	2014111	49.89522004	6	782.4477688	743.8923715	1	248.5689144	623.0857143	NA	NA	NA	NA
2005202	3352	12	8	NA	721.212726	2013079	39.00899021	6	NA	NA	1	274.8773031	611.1231527	NA	NA	NA	NA
2005202	3352	12	7	NA	673.5854705	2012068	36.0606363	6	NA	718.9447615	1	273.0629315	594.4639423	NA	NA	NA	NA
2005202	3352	12	6	NA	669.0495414	2011109	31.52470721	6	NA	737.0884778	1	230.425198	604.5744048	NA	NA	NA	NA
2005202	3352	12	5	NA	612.3504277	2010062	34.92665403	6	NA	NA	1	233.1467554	493.6744186	NA	NA	NA	NA
2005202	3352	12	4	NA	564.7231722	2009071	43.54491931	5	521.6318459	NA	1	273.0629315	594.7019231	NA	NA	NA	NA
2005202	3352	12	3	NA	NA	2008111	36.28743275	5	NA	625.958215	1	222.2605256	586.3253012	NA	NA	NA	NA
2005202	3352	12	2	NA	524.3534033	2007109	36.28743275	5	NA	566.9911368	1	201.3952518	526.8263473	NA	NA	NA	NA
2005202	3352	12	1	370.585407	NA	NA	NA	NA	NA	484.4372273	1	NA	NA	NA	NA	NA	NA
2005215	4101	4	12	NA	718.9447615	NA	NA	NA	NA	NA	0	NA	NA	NA	NA	NA	NA
2005215	4101	4	11	NA	673.5854705	2016098	41.27695476	6	673.5854705	730.2845842	1	140.160209	323.7604167	NA	NA	NA	NA
2005215	4101	4	10	NA	682.6573287	2015075	41.27695476	6	594.2067114	691.7291869	1	256.2799938	597.09375	NA	NA	NA	NA
2005215	4101	4	9	NA	693.9971514	2014074	44.90569803	6	644.1019314	764.3040524	1	224.9820831	482.8915094	NA	NA	NA	NA
2005215	4101	4	8	NA	684.9252932	2013075	37.87500794	6	NA	NA	1	240.404242	525.6859903	NA	NA	NA	NA
2005215	4101	4	7	NA	632.7621087	2012097	45.13249449	6	NA	684.9252932	1	242.6722065	598.2569832	NA	NA	NA	NA
2005215	4101	4	6	NA	648.6378605	2011069	40.14297249	5	NA	718.9447615	1	233.1467554	507.8629808	NA	NA	NA	NA
2005215	4101	4	5	NA	616.8863568	2010061	45.13249449	6	NA	NA	1	260.36233	549.8356481	NA	NA	NA	NA
2005215	4101	4	4	NA	619.1543214	2009064	39.91617603	5	618.7007285	NA	1	NA	NA	NA	NA	NA	NA
2005215	4101	4	3	NA	NA	NA	NA	NA	NA	689.4612223	1	NA	NA	NA	NA	NA	NA
2005215	4101	4	2	NA	502.5809437	2007100	33.5658753	5	NA	541.5899339	1	194.1377652	486.3295455	NA	NA	NA	NA
2005215	4101	4	1	382.8324156	NA	NA	NA	NA	NA	476.2725549	1	NA	NA	NA	NA	NA	NA
2005216	6453	12	8	NA	483.0764485	NA	NA	NA	NA	NA	NA	NA	NA	NA	NA	NA	NA
2005216	6453	12	7	NA	508.0240586	2012097	39.91617603	6	NA	480.808484	1	222.2605256	548.3910615	NA	NA	NA	NA
2005216	6453	12	6	NA	510.2920231	2011089	37.64821148	6	NA	523.8998104	1	229.5180122	544.25	NA	NA	NA	NA
2005216	6453	12	5	NA	517.0959168	2010064	35.83383985	5	NA	NA	1	245.8473569	524.6103286	NA	NA	NA	NA
2005216	6453	12	4	NA	455.860874	2009063	43.0913264	5	498.9522004	NA	1	303.0000635	638.8194444	NA	NA	NA	NA
2005216	6453	12	3	NA	NA	2008098	40.82336185	5	NA	498.9522004	1	265.351852	656.8994413	NA	NA	NA	NA
2005216	6453	12	2	NA	511.6528018	2007095	34.47306112	5	NA	473.5509975	1	264.8982591	651.359116	NA	NA	NA	NA
2005216	6453	12	1	383.7396014	NA	NA	NA	NA	NA	480.808484	1	NA	NA	NA	NA	NA	NA
2005218	5732	10	9	NA	566.9911368	2014073	37.64821148	6	587.4028177	557.9192786	0	251.2904718	536.3098592	NA	NA	9	NA
2005218	5732	10	8	NA	580.5989241	2013078	36.96782212	6	NA	NA	1	262.1767017	580.4338235	NA	NA	9	NA
2005218	5732	10	7	NA	546.5794559	2012072	35.15345048	6	NA	571.5270659	1	289.8458691	641.752451	NA	NA	9	NA
2005218	5732	10	6	NA	521.6318459	2011073	36.51422921	5	NA	573.7950304	1	209.5599242	463.870098	NA	NA	9	NA
2005218	5732	10	5	NA	483.0764485	2010066	37.87500794	5	NA	NA	1	265.8054449	571.7109005	NA	NA	9	NA
2005218	5732	10	4	NA	427.2845207	2009088	37.19461857	6	467.2006967	528.4357395	1	239.0434633	559.617801	NA	NA	9	NA
2005218	5732	10	3	NA	NA	2008079	40.82336185	6	NA	476.2725549	1	267.6198166	607.6767677	NA	NA	9	NA
2005218	5732	10	2	NA	487.1587847	2007069	37.19461857	5	NA	459.9432102	1	266.7126307	583.1111111	NA	NA	9	NA
2005218	5732	10	1	373.7605574	NA	NA	NA	NA	NA	472.6438116	1	NA	NA	NA	NA	9	NA
2005229	810+423	NA	4	NA	528.4357395	NA	NA	NA	NA	NA	NA	NA	NA	NA	NA	NA	NA
2005229	810+423	NA	3	NA	NA	2008113	42.63773349	5	NA	635.0300732	1	244.9401711	651.5	NA	NA	NA	NA
2005229	810+423	NA	2	NA	550.6617921	2007102	36.28743275	5	NA	534.3324473	1	218.6317823	553.6206897	NA	NA	NA	NA
2005229	810+423	NA	1	411.8623618	NA	NA	NA	NA	NA	489.8803422	1	NA	NA	NA	NA	NA	NA
2005235	3351	4	5	NA	546.5794559	NA	NA	NA	NA	NA	NA	NA	NA	NA	NA	4	NA
2005235	3351	4	4	NA	580.5989241	2009073	46.72006967	5	599.6498263	598.7426405	0	306.6288068	673.2184466	NA	NA	4	NA
2005235	3351	4	3	NA	NA	2008075	37.19461857	5	NA	625.958215	1	299.3713202	668.5841584	NA	NA	4	NA
2005235	3351	4	2	NA	561.5480219	2007069	40.82336185	5	NA	577.8773666	1	268.5270024	587.1497585	NA	NA	4	NA
2005235	3351	4	1	409.1408043	NA	NA	NA	NA	NA	522.5390317	1	NA	NA	NA	NA	4	NA
2005241	35	5	9	NA	693.9971514	2014073	34.01946821	6	743.8923715	673.5854705	0	228.6108264	487.8873239	NA	NA	9	NA
2005241	35	5	8	NA	723.4806905	2013097	47.40045904	6	NA	NA	1	259.4551442	622.5405405	NA	NA	9	NA
2005241	35	5	7	NA	680.3893642	2012070	31.97830012	6	NA	691.7291869	1	295.742577	649.1771845	NA	NA	9	NA
2005241	35	5	6	NA	641.8339669	2011108	39.68937958	6	NA	703.0690096	1	226.7964547	587.8698225	NA	NA	9	NA
2005241	35	5	5	NA	594.2067114	2010058	37.42141503	6	NA	NA	1	273.9701173	570.6621005	NA	NA	9	NA
2005241	35	5	4	NA	548.8474204	2009062	34.69985757	6	574.2486233	NA	1	216.8174107	455.797235	NA	NA	9	NA
2005241	35	5	3	NA	NA	2008069	41.73054767	5	NA	589.6707823	1	260.8159229	568.0336538	NA	NA	9	NA
2005241	35	5	2	NA	532.5180757	2007075	36.28743275	5	NA	528.8893324	1	224.9820831	504.278607	NA	NA	9	NA
2005241	35	5	1	416.3982909	NA	NA	NA	NA	NA	498.9522004	1	NA	NA	NA	NA	9	NA
2005250	908	6	6	NA	655.4417541	NA	NA	NA	NA	NA	NA	NA	NA	NA	NA	NA	NA
2005250	908	6	5	NA	619.1543214	2010068	44.67890158	5	NA	NA	1	257.6407726	559.0143541	NA	NA	NA	NA
2005250	908	6	4	NA	589.6707823	2013081	42.86452994	6	637.2980378	678.1213996	1	258.5479584	579.4626866	NA	NA	NA	NA
2005250	908	6	3	NA	NA	2008093	44.45210512	5	NA	653.1737896	1	254.0120293	612.7282609	NA	NA	NA	NA
2005250	908	6	2	NA	504.3953153	2007110	30.84431784	5	NA	530.703704	1	NA	NA	NA	NA	NA	NA
2005250	908	6	1	444.0674583	NA	NA	NA	NA	NA	439.0779363	1	NA	NA	NA	NA	NA	NA
2005262	9622	6	7	NA	653.1737896	2012100	41.50375121	6	NA	NA	0	271.2485598	681.4573864	NA	NA	7	NA
2005262	9622	6	6	NA	614.6183923	2011068	35.83383985	5	NA	680.3893642	1	235.8683129	511.5598086	NA	NA	7	NA
2005262	9622	6	5	NA	582.8668886	2010066	44.45210512	6	NA	NA	1	270.341374	581.8388626	NA	NA	7	NA
2005262	9622	6	4	NA	553.3833495	2009069	43.31812285	5	572.4342517	NA	1	283.4955684	612.3928571	NA	NA	7	NA
2005262	9622	6	3	NA	NA	2008094	36.28743275	6	NA	571.5270659	1	240.404242	584.0983607	NA	NA	7	NA
2005262	9622	6	2	NA	523.4462175	2007093	39.91617603	5	NA	515.2815451	1	246.7545427	598.8196721	NA	NA	7	NA
2005262	9622	6	1	379.2036723	NA	NA	NA	NA	NA	491.6947138	1	NA	NA	NA	NA	7	NA
2005266	8862	7	14	NA	539.7755622	2019069	39.91617603	5	519.3638813	517.0959168	1	254.0120293	591.9583333	NA	NA	NA	NA
2005266	8862	7	13	NA	519.3638813	2018088	45.13249449	3	494.4162713	501.2201649	1	274.4237102	684.9661017	NA	NA	NA	NA
2005266	8862	7	12	NA	587.4028177	2017075	41.95734412	6	551.115385	498.9522004	1	285.7635329	675.5026455	NA	NA	NA	NA
2005266	8862	7	11	NA	542.0435268	2016077	39.68937958	5	557.9192786	548.8474204	1	299.3713202	638.4976526	NA	NA	NA	NA
2005266	8862	7	10	NA	562.4552077	2015078	43.99851222	6	483.0764485	587.4028177	1	310.711143	734.7777778	NA	NA	NA	NA
2005266	8862	7	9	NA	576.062995	2014079	41.73054767	6	576.062995	616.8863568	1	244.0329853	533.6908213	NA	NA	NA	NA
2005266	8862	7	8	NA	569.2591013	2013079	35.83383985	6	NA	NA	1	261.2695158	580.8965517	NA	NA	NA	NA
2005266	8862	7	7	NA	510.2920231	2012097	41.0501583	6	NA	573.7950304	1	254.0120293	628.1955307	NA	NA	NA	NA
2005266	8862	7	6	NA	519.3638813	2011069	39.23578667	5	NA	535.2396331	1	273.9701173	596.5360577	NA	NA	NA	NA
2005266	8862	7	5	NA	492.1483067	2010094	35.15345048	5	NA	NA	NA	200.488066	485.8196721	NA	NA	NA	NA
2005266	8862	7	4	NA	483.0764485	2009064	34.47306112	5	478.0869265	530.703704	1	290.299462	613.7674419	NA	NA	NA	NA
2005266	8862	7	3	NA	NA	2008075	40.82336185	5	NA	535.2396331	1	290.299462	648.1683168	NA	NA	NA	NA
2005266	8862	7	2	NA	497.1378287	2007093	35.38024694	5	NA	490.787528	1	209.5599242	508.1639344	NA	NA	NA	NA
2005266	8862	7	1	357.4312126	NA	NA	NA	NA	NA	478.9941124	1	NA	NA	NA	NA	NA	NA
2005267	368	2	2	NA	482.6228556	NA	NA	NA	NA	NA	NA	NA	NA	NA	NA	NA	NA
2005267	368	2	1	387.3683447	NA	NA	NA	NA	NA	459.9432102	1	NA	NA	NA	NA	NA	NA
2005269	5731	10	3	NA	NA	2008072	37.19461857	5	NA	589.6707823	1	247.2081356	545	NA	NA	NA	NA
2005269	5731	10	2	NA	502.5809437	2007081	32.65868948	5	NA	475.3653691	1	236.7754987	545.0769231	NA	NA	NA	NA
2005269	5731	10	1	366.5030708	NA	NA	NA	NA	NA	478.0869265	1	NA	NA	NA	NA	NA	NA
2005274	4061	11	8	NA	743.8923715	2013106	53.52396331	5	NA	NA	0	274.8773031	686.4090909	NA	NA	8	NA
2005274	4061	11	7	NA	705.3369742	2012095	54.65794559	6	NA	703.0690096	1	283.9491613	693.0276243	NA	NA	8	NA
2005274	4061	11	6	NA	682.6573287	2011096	41.73054767	6	NA	716.6767969	1	253.1048435	619.7900552	NA	NA	8	NA
2005274	4061	11	5	NA	632.7621087	2010103	41.73054767	6	NA	NA	1	178.2620134	446.6264368	NA	NA	8	NA
2005274	4061	11	4	NA	546.5794559	2009067	41.95734412	5	589.6707823	616.8863568	1	285.7635329	612.2523585	NA	NA	8	NA
2005274	4061	11	3	NA	NA	2008116	45.35929094	6	NA	612.3504277	1	215.456632	577.484472	NA	NA	8	NA
2005274	4061	11	2	NA	538.8683764	2007066	31.75150366	5	NA	582.4132957	1	278.5060464	601.047619	NA	NA	8	NA
2005274	4061	11	1	368.7710354	NA	NA	NA	NA	NA	488.0659706	1	NA	NA	NA	NA	8	NA
2005279	6439	6	5	NA	462.6647676	2010064	NA	NA	NA	NA	NA	169.6437481	359.9530516	NA	NA	NA	NA
2005279	6439	6	3	NA	NA	2008068	35.38024694	5	NA	471.7366258	1	247.2081356	536.062201	NA	NA	NA	NA
2005279	6439	6	2	NA	508.0240586	2007067	36.28743275	5	NA	476.2725549	1	244.0329853	529.2344498	NA	NA	NA	NA
2005279	6439	6	1	376.0285219	NA	NA	NA	NA	NA	430.913264	1	NA	NA	NA	NA	NA	NA
2005282	192	4	12	NA	548.8474204	2017075	41.73054767	5	NA	555.6513141	0	274.4237102	648.4285714	NA	NA	12	NA
2005282	192	4	11	NA	555.6513141	2016079	45.13249449	6	582.8668886	603.2785695	1	282.1347897	607.1421801	NA	NA	12	NA
2005282	192	4	10	NA	557.9192786	2015078	41.0501583	6	498.9522004	580.5989241	1	274.4237102	648.5555556	NA	NA	12	NA
2005282	192	4	9	NA	555.6513141	2014107	47.17366258	6	571.5270659	589.6707823	1	244.9401711	603.3296089	NA	NA	12	NA
2005282	192	4	8	NA	591.9387468	2013075	36.96782212	6	NA	NA	1	279.4132322	610.8357488	NA	NA	12	NA
2005282	192	4	7	NA	542.0435268	2012099	54.43114913	6	NA	566.9911368	1	279.4132322	694.4632768	NA	NA	12	NA
2005282	192	4	6	NA	532.9716686	2011095	43.31812285	6	NA	551.115385	1	249.4761002	607.4368132	NA	NA	12	NA
2005282	192	4	5	NA	489.8803422	2010059	31.29791075	6	NA	NA	1	229.5180122	479.940367	NA	NA	12	NA
2005282	192	4	4	NA	434.5420072	2009088	39.23578667	6	476.2725549	NA	1	275.330896	645.1518325	NA	NA	12	NA
2005282	192	4	3	NA	NA	2008071	36.28743275	5	NA	476.2725549	1	272.1557457	597.4757282	NA	NA	12	NA
2005282	192	4	2	NA	472.6438116	2007107	37.19461857	5	NA	467.2006967	1	231.3323838	601.1715976	NA	NA	12	NA
2005282	192	4	1	364.2351063	NA	NA	NA	NA	NA	445.4282371	1	NA	NA	NA	NA	12	NA
2005292	48	5	12	NA	585.1348532	2017115	43.99851222	5	NA	641.8339669	1	199.5808802	568.9127517	NA	NA	NA	NA
2005292	48	5	11	NA	603.2785695	2016076	44.90569803	6	619.1543214	646.3698959	1	315.700665	670.8925234	NA	NA	NA	NA
2005292	48	5	10	NA	603.2785695	2015072	36.28743275	6	585.1348532	655.4417541	1	263.0838875	605.6410256	NA	NA	NA	NA
2005292	48	5	9	NA	594.2067114	2014113	41.73054767	6	632.7621087	689.4612223	1	212.2814816	537.5491329	NA	NA	NA	NA
2005292	48	5	8	NA	630.4941441	2013105	50.34881295	5	NA	NA	1	254.9192151	633.3446328	NA	NA	NA	NA
2005292	48	5	7	NA	587.4028177	2012073	28.57635329	6	NA	630.4941441	1	273.9701173	609.3300493	NA	NA	NA	NA
2005292	48	5	6	NA	582.8668886	2011094	35.83383985	6	NA	646.3698959	1	219.9925611	533.8087432	NA	NA	NA	NA
2005292	48	5	5	NA	548.8474204	2010067	46.26647676	5	NA	NA	1	289.3922762	625.2380952	NA	NA	NA	NA
2005292	48	5	4	NA	496.6842358	2009065	35.83383985	5	483.5300415	NA	1	NA	NA	NA	NA	NA	NA
2005292	48	5	3	NA	NA	2008068	42.63773349	6	NA	521.6318459	1	260.8159229	565.7942584	NA	NA	NA	NA
2005292	48	5	2	NA	513.4671735	2007067	18.14371638	5	NA	505.3025011	1	245.8473569	532.3923445	NA	NA	NA	NA
2005292	48	5	1	389.6363092	NA	NA	NA	NA	NA	487.1587847	1	NA	NA	NA	NA	NA	NA
2005295	1107	4	1	363.7815134	NA	NA	NA	NA	NA	421.8414058	0	NA	NA	NA	NA	NA	NA
2005296	6971	4	7	NA	614.6183923	2012093	52.61677749	6	NA	669.0495414	0	NA	NA	NA	NA	7	NA
2005296	6971	4	6	NA	655.4417541	2011095	42.86452994	6	NA	684.9252932	1	247.6617286	603.0576923	NA	NA	7	NA
2005296	6971	4	5	NA	587.4028177	2010067	35.60704339	5	NA	NA	1	242.2186136	523.1547619	NA	NA	7	NA
2005296	6971	4	4	NA	537.5075977	2009089	43.54491931	6	595.1138972	NA	1	270.341374	635.4736842	NA	NA	7	NA
2005296	6971	4	3	NA	NA	2008098	35.38024694	5	NA	598.7426405	1	242.6722065	601.3798883	NA	NA	7	NA
2005296	6971	4	2	NA	523.4462175	2007067	35.38024694	2	NA	561.5480219	1	258.5479584	560.5837321	NA	NA	7	NA
2005296	6971	4	1	381.0180439	NA	NA	NA	NA	NA	485.3444131	1	NA	NA	NA	NA	7	NA
2005297	8852	7	3	NA	NA	2008069	39.91617603	5	NA	616.8863568	0	263.0838875	572.9038462	NA	NA	3	NA
2005297	8852	7	2	NA	488.9731564	2007102	32.65868948	5	NA	526.1677749	1	NA	NA	NA	NA	3	NA
2005297	8852	7	1	374.2141503	NA	NA	NA	NA	NA	472.6438116	1	NA	NA	NA	NA	3	NA
2005301	961	6	1	364.6886992	NA	NA	NA	NA	NA	468.1078825	0	NA	NA	NA	NA	NA	NA
2005302	158	4	3	NA	NA	2008071	36.28743275	5	NA	612.3504277	0	290.299462	637.2815534	NA	NA	3	NA
2005302	158	4	2	NA	523.4462175	2007062	30.84431784	5	NA	537.0540048	1	258.5479584	548.8878505	NA	NA	3	NA
2005302	158	4	1	387.8219376	NA	NA	NA	NA	NA	473.5509975	1	NA	NA	NA	NA	3	NA
2005303	177	4	10	NA	517.0959168	2015103	36.96782212	6	458.1288385	682.6573287	1	183.2515354	484.625	NA	NA	NA	NA
2005303	177	4	10	NA	517.0959168	2015103	32.88548593	6	458.1288385	682.6573287	1	205.0239951	546.875	NA	NA	NA	NA
2005303	177	4	9	NA	548.8474204	2014079	39.46258312	6	519.3638813	542.0435268	1	254.0120293	555.4299517	NA	NA	NA	NA
2005303	177	4	8	NA	487.6123776	2013072	33.79267175	6	NA	NA	1	263.0838875	567.9642857	NA	NA	NA	NA
2005303	177	4	7	NA	505.756094	2012072	28.34955684	6	NA	571.5270659	1	244.9401711	542.3406863	NA	NA	NA	NA
2005303	177	4	6	NA	483.0764485	2011070	29.48353911	5	NA	530.703704	1	235.8683129	515.6038647	NA	NA	NA	NA
2005303	177	4	5	NA	496.6842358	2010063	32.20509657	5	NA	NA	1	259.4551442	550.9299065	NA	NA	NA	NA
2005303	177	4	4	NA	420.0270341	2009078	30.61752139	5	459.0360243	NA	1	259.0015513	581.0199005	NA	NA	NA	NA
2005303	177	4	3	NA	NA	2008090	26.30838875	5	NA	467.2006967	1	233.6003484	558.9893048	NA	NA	NA	NA
2005303	177	4	3	NA	NA	2008090	23.58683129	5	NA	467.2006967	1	181.4371638	433.4973262	NA	NA	NA	NA
2005303	177	4	2	NA	443.6138654	2007059	30.84431784	5	NA	438.1707505	1	249.4761002	523.3456221	NA	NA	NA	NA
2005303	177	4	1	317.5150366	NA	NA	NA	NA	NA	394.6258312	1	NA	NA	NA	NA	NA	NA
2005312	17	4	1	331.1228239	NA	NA	NA	NA	NA	432.7276356	0	NA	NA	NA	NA	NA	NA
2005313	146	4	2	NA	479.9012982	2007107	38.10180439	5	NA	480.808484	0	176.9012347	455.183432	NA	NA	2	NA
2005313	146	4	1	356.9776197	NA	NA	NA	NA	NA	415.491105	1	NA	NA	NA	NA	2	NA
2005324	497	11	2	NA	497.1378287	2007108	30.84431784	5	NA	538.8683764	0	173.2724914	451.1547619	NA	NA	2	NA
2005324	497	11	1	361.9671417	NA	NA	NA	NA	NA	478.0869265	1	NA	NA	NA	NA	2	NA
2005329	906	6	1	321.5973728	NA	NA	NA	NA	NA	437.2635647	0	NA	NA	NA	NA	NA	NA
2006028	138	5	1	402.3369107	NA	NA	NA	NA	NA	502.5809437	0	NA	NA	NA	NA	1	NA
2006031	8862	8	9	NA	576.062995	2015123	NA	5	566.9911368	598.7426405	0	NA	NA	NA	NA	9	NA
2006031	8862	8	8	NA	612.3504277	2014078	45.13249449	6	612.3504277	625.958215	1	231.3323838	504.0793269	NA	NA	9	NA
2006031	8862	8	7	NA	605.5465341	2013100	44.67890158	6	NA	NA	1	248.5689144	604.8049451	NA	NA	9	NA
2006031	8862	8	6	NA	564.7231722	2012098	45.81288385	6	NA	589.6707823	1	247.6617286	613.5	NA	NA	9	NA
2006031	8862	8	5	NA	530.703704	2011067	36.74102566	4	NA	NA	1	245.8473569	531.0238095	NA	NA	9	NA
2006031	8862	8	4	NA	462.6647676	2010099	32.88548593	5	NA	NA	1	177.8084205	440.4634831	NA	NA	9	NA
2006031	8862	8	3	NA	420.0270341	2009082	43.54491931	6	462.6647676	505.756094	1	259.0015513	590.2893401	NA	NA	9	NA
2006031	8862	8	2	NA	NA	2008069	36.28743275	5	NA	467.2006967	1	NA	NA	NA	NA	9	NA
2006031	8862	8	1	361.0599559	NA	NA	NA	NA	NA	413.6767334	1	NA	NA	NA	NA	9	NA
2006034	9497	7	13	NA	NA	NA	NA	NA	NA	NA	NA	NA	NA	NA	NA	14	NA
2006034	9497	7	12	NA	564.7231722	2018097	42.63773349	5	589.6707823	NA	1	197.3129156	510.1011905	NA	NA	14	NA
2006034	9497	7	11	NA	594.2067114	2017076	35.15345048	6	628.2261796	669.0495414	1	206.3847738	489.1356383	NA	NA	14	NA
2006034	9497	7	10	NA	623.6902505	2016076	34.01946821	6	646.3698959	646.3698959	1	233.1467554	495.5373832	NA	NA	14	NA
2006034	9497	7	9	NA	628.2261796	2015069	31.97830012	5	571.5270659	650.905825	1	238.1362775	541.0681818	NA	NA	14	NA
2006034	9497	7	8	NA	648.6378605	2014076	47.40045904	6	671.317506	689.4612223	1	216.3638178	468.1309524	NA	NA	14	NA
2006034	9497	7	7	NA	666.7815769	2013075	35.38024694	6	NA	NA	1	247.6617286	541.4782609	NA	NA	14	NA
2006034	9497	7	6	NA	605.5465341	2012094	35.60704339	6	NA	623.6902505	1	233.1467554	569.0357143	NA	NA	14	NA
2006034	9497	7	5	NA	573.7950304	2011063	29.71033557	4	NA	664.5136123	1	218.6317823	464.4836449	NA	NA	14	NA
2006034	9497	7	4	NA	523.8998104	2010077	29.93713202	4	NA	NA	1	202.3024376	455.5	NA	NA	14	NA
2006034	9497	7	3	NA	458.1288385	2009062	NA	6	525.2605891	NA	1	NA	NA	NA	NA	14	NA
2006034	9497	7	2	NA	NA	2008090	24.49401711	6	NA	503.4881295	1	NA	NA	NA	NA	14	NA
2006034	9497	7	1	327.9476735	NA	NA	NA	NA	NA	NA	1	NA	NA	NA	NA	14	NA
2006035	936	7	7	NA	657.7097187	2013081	41.95734412	7	NA	NA	NA	NA	NA	NA	NA	14	NA
2006035	936	7	6	NA	635.0300732	2012124	46.26647676	6	NA	689.4612223	1	190.0554291	529.5328947	NA	NA	14	NA
2006035	936	7	5	NA	587.4028177	2011070	41.73054767	5	NA	689.4612223	1	200.9416589	439.6086957	NA	NA	14	NA
2006035	936	7	4	NA	576.062995	2010087	34.92665403	4	NA	NA	1	178.7156063	419.0263158	NA	NA	14	NA
2006035	936	7	3	NA	474.0045904	2009060	38.32860085	5	432.7276356	514.8279522	1	208.8795348	436.4634703	NA	NA	14	NA
2006035	936	7	2	NA	NA	2008073	30.84431784	5	NA	548.8474204	1	181.4371638	401.627451	NA	NA	14	NA
2006035	936	7	1	385.1003801	NA	NA	NA	NA	NA	471.7366258	1	NA	NA	NA	NA	14	NA
2006036	573	11	14	NA	576.062995	2020076	45.5860874	5	625.958215	591.9387468	1	167.3757836	398.027027	NA	NA	14	NA
2006036	573	11	13	NA	625.958215	2019085	44.45210512	5	610.0824632	591.9387468	1	244.9401711	612.8295455	NA	NA	14	NA
2006036	573	11	12	NA	619.1543214	2018070	41.73054767	4.5	578.3309595	598.7426405	1	258.5479584	594.5128205	NA	NA	14	NA
2006036	573	11	11	NA	698.5330805	2017071	42.63773349	6	675.8534351	589.6707823	1	281.2276039	652.7046632	NA	NA	14	NA
2006036	573	11	10	NA	675.8534351	2016075	38.78219376	6	662.2456478	698.5330805	1	309.3503642	654.255814	NA	NA	14	NA
2006036	573	11	9	NA	669.0495414	2015100	49.66842358	6	560.1872432	612.3504277	1	258.5479584	674.7844311	NA	NA	14	NA
2006036	573	11	8	NA	684.9252932	2014081	42.41093703	6	712.1408678	723.4806905	1	231.3323838	510	NA	NA	14	NA
2006036	573	11	7	NA	678.1213996	2013104	52.38998104	6	NA	NA	1	230.425198	567.5365169	NA	NA	14	NA
2006036	573	11	6	NA	623.6902505	2012068	31.97830012	6	NA	684.9252932	1	279.4132322	608.1322115	NA	NA	14	NA
2006036	573	11	5	NA	566.9911368	2011097	13.83458374	6	NA	669.0495414	1	NA	NA	NA	NA	14	NA
2006036	573	11	4	NA	519.3638813	2010063	37.19461857	5	NA	NA	1	230.425198	490.0841121	NA	NA	14	NA
2006036	573	11	3	NA	451.7785378	2009090	38.32860085	6	489.8803422	NA	1	239.0434633	564.4603175	NA	NA	14	NA
2006036	573	11	2	NA	NA	2008085	28.12276039	5	NA	562.4552077	1	195.0449511	454.9166667	NA	NA	14	NA
2006036	573	11	1	390.0899021	NA	NA	NA	NA	NA	418.2126625	1	NA	NA	NA	NA	14	NA
2006044	Y2	NA	2	NA	NA	2008114	35.38024694	6	NA	675.8534351	1	199.5808802	533.2760736	NA	NA	14	NA
2006044	Y2	NA	1	458.1288385	NA	NA	NA	NA	NA	585.1348532	1	NA	NA	NA	NA	14	NA
2006046	7452	9	1	366.5030708	NA	NA	NA	NA	NA	487.1587847	1	NA	NA	NA	NA	14	NA
2006047	234	4	4	NA	442.7066796	NA	NA	NA	NA	NA	NA	NA	NA	NA	NA	3	NA
2006047	234	4	3	NA	441.7994938	2009064	32.20509657	5	471.7366258	NA	0	255.8264009	541.0697674	NA	NA	3	NA
2006047	234	4	2	NA	NA	2008074	39.00899021	5	NA	485.3444131	1	247.2081356	549.5221675	NA	NA	3	NA
2006047	234	4	1	366.5030708	NA	NA	NA	NA	NA	492.6018996	1	NA	NA	NA	NA	3	NA
2006052	243	4	13	NA	589.6707823	2019090	40.59656539	4	557.9192786	572.6610482	1	181.4371638	461.7368421	NA	NA	14	NA
2006052	243	4	12	NA	594.2067114	2018070	42.18414058	5	596.4746759	553.3833495	1	263.0838875	604.974359	NA	NA	14	NA
2006052	243	4	11	NA	612.3504277	2017080	46.03968031	6	628.2261796	635.0300732	1	278.9596393	673.6059783	NA	NA	14	NA
2006052	243	4	10	NA	632.7621087	2016082	45.5860874	6	637.2980378	662.2456478	1	291.2066479	634.1899038	NA	NA	14	NA
2006052	243	4	9	NA	644.1019314	2015080	44.90569803	6	542.0435268	691.7291869	1	272.1557457	648.2245989	NA	NA	14	NA
2006052	243	4	8	NA	653.1737896	2014079	48.0808484	6	641.8339669	675.8534351	1	265.8054449	581.3623188	NA	NA	14	NA
2006052	243	4	7	NA	623.6902505	2013098	51.25599877	6	NA	NA	1	271.2485598	653.3532609	NA	NA	14	NA
2006052	243	4	6	NA	607.8144986	2012102	51.48279522	6	NA	664.5136123	1	275.7844889	696.1005747	NA	NA	14	NA
2006052	243	4	5	NA	566.9911368	2011072	38.78219376	5	NA	641.8339669	1	289.3922762	638	NA	NA	14	NA
2006052	243	4	4	NA	539.7755622	2010080	36.96782212	5	NA	NA	1	235.8683129	537.8071066	NA	NA	14	NA
2006052	243	4	3	NA	452.6857236	2009064	37.19461857	5	602.3713837	557.9192786	1	292.1138337	617.8604651	NA	NA	14	NA
2006052	243	4	2	NA	NA	2008070	33.5658753	5	NA	498.9522004	1	258.5479584	565.2077295	NA	NA	14	NA
2006052	243	4	1	368.3174425	NA	NA	NA	NA	NA	415.491105	1	NA	NA	NA	NA	14	NA
2006053	801	8	7	NA	580.5989241	2013076	35.83383985	6	NA	NA	NA	NA	NA	NA	NA	14	NA
2006053	801	8	6	NA	650.905825	2012067	36.0606363	3	NA	635.0300732	1	268.5270024	582.1913876	NA	NA	14	NA
2006053	801	8	5	NA	639.5660023	2011071	41.73054767	5	NA	682.6573287	1	240.404242	527.8737864	NA	NA	14	NA
2006053	801	8	4	NA	562.4552077	2010100	34.47306112	5	NA	NA	1	172.8188985	429.2485876	NA	NA	14	NA
2006053	801	8	3	NA	503.4881295	2009062	41.95734412	6	535.2396331	NA	1	260.36233	547.3732719	NA	NA	14	NA
2006053	801	8	2	NA	NA	2008069	41.73054767	5	NA	557.9192786	1	215.456632	469.4759615	NA	NA	14	NA
2006053	801	8	1	370.585407	NA	NA	NA	NA	NA	408.2336185	1	NA	NA	NA	NA	14	NA
2006056	6453	13	11	NA	616.8863568	NA	NA	NA	NA	NA	NA	NA	NA	NA	NA	14	NA
2006056	6453	13	10	NA	630.4941441	2016080	52.84357395	6	598.7426405	669.0495414	1	313.8862933	692	NA	NA	14	NA
2006056	6453	13	9	NA	621.4222859	2015072	44.22530867	6	521.6318459	678.1213996	1	310.711143	715.1282051	NA	NA	14	NA
2006056	6453	13	8	NA	644.1019314	2014092	42.41093703	6	700.8010451	682.6573287	1	251.2904718	580.1108247	NA	NA	14	NA
2006056	6453	13	7	NA	680.3893642	2013075	48.30764485	6	NA	NA	1	320.2365941	700.2077295	NA	NA	14	NA
2006056	6453	13	6	NA	653.1737896	2012077	38.78219376	6	NA	716.6767969	1	288.4850904	652.5979899	NA	NA	14	NA
2006056	6453	13	5	NA	630.4941441	2011063	37.42141503	4	NA	709.8729033	1	249.4761002	530.338785	NA	NA	14	NA
2006056	6453	13	4	NA	569.2591013	2010097	36.96782212	5	NA	NA	1	219.9925611	541.0416667	NA	NA	14	NA
2006056	6453	13	3	NA	501.2201649	2009066	39.68937958	5	535.2396331	NA	1	283.0419755	603.8497653	NA	NA	14	NA
2006056	6453	13	2	NA	NA	2008073	41.27695476	5	NA	571.5270659	1	256.2799938	567.3235294	NA	NA	14	NA
2006056	6453	13	1	375.1213361	NA	NA	NA	NA	NA	496.2306429	1	NA	NA	NA	NA	14	NA
2006057	6	NA	6	NA	657.7097187	2012094	44.67890158	6	NA	NA	NA	NA	NA	NA	NA	14	NA
2006057	6	NA	5	NA	639.5660023	2011094	44.22530867	6	NA	709.8729033	1	232.2395696	561.8306011	NA	NA	14	NA
2006057	6	NA	4	NA	560.1872432	2010062	40.14297249	6	NA	NA	1	244.9401711	519	NA	NA	14	NA
2006057	6	NA	3	NA	478.5405195	2009097	37.19461857	5	565.1767652	NA	1	199.8076766	485.8049451	NA	NA	14	NA
2006057	6	NA	2	NA	NA	2008094	NA	5	NA	553.3833495	1	NA	NA	NA	NA	14	NA
2006057	6	NA	1	406.8728398	NA	NA	NA	NA	NA	418.2126625	1	NA	NA	NA	NA	14	NA
2006060	99	7	1	386.0075659	NA	NA	NA	NA	NA	417.3054767	1	NA	NA	NA	NA	14	NA
2006061	179	5	1	425.0165561	NA	NA	NA	NA	NA	465.3863251	0	NA	NA	NA	NA	1	NA
2006064	8858	8	1	390.0899021	NA	NA	NA	NA	NA	484.4372273	0	NA	NA	NA	NA	1	NA
2006065	21	6	1	381.9252297	NA	NA	NA	NA	NA	414.5839192	0	NA	NA	NA	NA	1	NA
2006069	4101	5	13	NA	NA	NA	NA	NA	NA	NA	NA	NA	NA	NA	NA	12	NA
2006069	4101	5	12	NA	655.4417541	2018097	49.66842358	4.5	471.7366258	NA	0	254.0120293	659.2172619	NA	NA	12	NA
2006069	4101	5	11	NA	689.4612223	2017073	36.74102566	6	678.1213996	725.7486551	1	297.1033557	697.0732984	NA	NA	12	NA
2006069	4101	5	10	NA	653.1737896	2016080	42.86452994	5	693.9971514	703.0690096	1	300.278506	648.4880952	NA	NA	12	NA
2006069	4101	5	9	NA	684.9252932	2015092	43.31812285	6	630.4941441	768.8399815	1	283.4955684	715.7714286	NA	NA	12	NA
2006069	4101	5	8	NA	696.265116	2014082	51.25599877	6	714.4088324	766.5720169	1	286.6707188	634.5441176	NA	NA	12	NA
2006069	4101	5	7	NA	693.9971514	2013125	39.46258312	7	NA	NA	1	212.2814816	584.4840764	NA	NA	12	NA
2006069	4101	5	6	NA	664.5136123	2012093	48.53444131	6	NA	662.2456478	1	301.1856919	730.9617486	NA	NA	12	NA
2006069	4101	5	5	NA	648.6378605	2011073	41.95734412	5	NA	673.5854705	1	257.6407726	570.3308824	NA	NA	12	NA
2006069	4101	5	4	NA	555.6513141	2010086	37.87500794	5	NA	NA	1	215.456632	503.6963351	NA	NA	12	NA
2006069	4101	5	3	NA	519.3638813	2009066	38.5553973	6	531.6108899	NA	1	263.5374804	562.370892	NA	NA	12	NA
2006069	4101	5	2	NA	NA	2008095	35.38024694	5	NA	553.3833495	1	208.6527383	508.2747253	NA	NA	12	NA
2006069	4101	5	1	390.543495	NA	NA	NA	NA	NA	418.2126625	1	NA	NA	NA	NA	12	NA
2006072	3682	13	4	NA	535.2396331	NA	NA	NA	NA	NA	NA	NA	NA	NA	NA	3	NA
2006072	3682	13	3	NA	487.6123776	2009066	37.19461857	5	539.7755622	641.8339669	0	244.9401711	522.7981221	NA	NA	3	NA
2006072	3682	13	2	NA	NA	2008095	32.65868948	5	NA	571.5270659	1	181.4371638	441.4505495	NA	NA	3	NA
2006072	3682	13	1	409.5943972	NA	NA	NA	NA	NA	517.0959168	1	NA	NA	NA	NA	3	NA
2006075	3105	13	5	NA	569.2591013	NA	NA	NA	NA	NA	NA	NA	NA	NA	NA	4	NA
2006075	3105	13	4	NA	532.9716686	2010080	35.60704339	5	NA	NA	0	224.5284902	511.9137056	NA	NA	4	NA
2006075	3105	13	3	NA	453.5929094	2009065	36.74102566	5	501.6737578	NA	1	253.5584364	538.8971963	NA	NA	4	NA
2006075	3105	13	2	NA	NA	2008091	32.65868948	5	NA	498.9522004	1	217.7245965	521.6774194	NA	NA	4	NA
2006075	3105	13	1	351.0809119	NA	NA	NA	NA	NA	449.9641662	1	NA	NA	NA	NA	4	NA
2006087	885	8	2	NA	NA	2008064	11.33982274	NA	NA	NA	NA	NA	NA	NA	NA	14	NA
2006087	885	8	1	394.1722383	NA	NA	NA	NA	NA	475.3653691	1	NA	NA	NA	NA	14	NA
2006089	3359	7	5	NA	619.1543214	2011068	37.19461857	5	NA	687.1932578	0	244.0329853	529.2727273	NA	NA	5	NA
2006089	3359	7	4	NA	601.010605	2010087	39.91617603	5	NA	NA	1	237.6826845	558.4210526	NA	NA	5	NA
2006089	3359	7	3	NA	492.1483067	2009092	36.0606363	5	659.5240903	619.1543214	1	217.4978001	518.0026738	NA	NA	5	NA
2006089	3359	7	2	NA	NA	2008114	39.91617603	6	NA	566.9911368	1	192.7769865	511.8343558	NA	NA	5	NA
2006089	3359	7	1	403.2440965	NA	NA	NA	NA	NA	506.2096869	1	NA	NA	NA	NA	5	NA
2006092	3103	13	4	NA	489.8803422	NA	NA	NA	NA	NA	NA	NA	NA	NA	NA	3	NA
2006092	3103	13	3	NA	469.4686613	2009094	41.0501583	5	505.3025011	580.5989241	0	202.7560305	485.5405405	NA	NA	3	NA
2006092	3103	13	2	NA	NA	2008077	27.21557457	5	NA	526.1677749	1	NA	NA	NA	NA	3	NA
2006092	3103	13	1	346.0913899	NA	NA	NA	NA	NA	474.4581833	1	NA	NA	NA	NA	3	NA
2006093	498	12	9	NA	585.1348532	2015077	41.95734412	6	560.1872432	605.5465341	0	276.6916748	650.8552632	NA	NA	9	NA
2006093	498	12	8	NA	589.6707823	2014125	46.26647676	6	532.9716686	601.010605	1	239.4970562	644.4223602	NA	NA	9	NA
2006093	498	12	7	NA	576.062995	2013137	50.80240586	6	NA	NA	1	207.7455525	601.1724138	NA	NA	9	NA
2006093	498	12	6	NA	557.9192786	2012100	47.17366258	6	NA	589.6707823	1	278.5060464	698.0340909	NA	NA	9	NA
2006093	498	12	5	NA	523.8998104	2011089	33.11228239	5	NA	566.9911368	1	241.3114278	573.5053191	NA	NA	9	NA
2006093	498	12	4	NA	535.2396331	2010061	39.46258312	6	NA	NA	1	250.383286	528.3194444	NA	NA	9	NA
2006093	498	12	3	NA	418.2126625	2009109	37.64821148	5	490.787528	539.7755622	1	222.2605256	573.7941176	NA	NA	9	NA
2006093	498	12	2	NA	NA	2008069	37.19461857	5	NA	476.2725549	1	306.1752139	666.4471154	NA	NA	9	NA
2006093	498	12	1	350.1737261	NA	NA	NA	NA	NA	462.6647676	1	NA	NA	NA	NA	9	NA
2006100	3351	5	13	NA	605.5465341	2019097	41.95734412	5	562.4552077	585.1348532	0	213.1886674	564.375	NA	NA	13	NA
2006100	3351	5	12	NA	621.4222859	2018079	48.76123776	4.5	610.0824632	578.3309595	1	278.9596393	666.8413978	NA	NA	13	NA
2006100	3351	5	11	NA	648.6378605	2017095	44.22530867	6	644.1019314	573.7950304	1	258.5479584	670.6508876	NA	NA	13	NA
2006100	3351	5	10	NA	628.2261796	2016078	35.60704339	6	517.0959168	650.905825	1	256.7335867	549.9033019	NA	NA	13	NA
2006100	3351	5	9	NA	619.1543214	2015080	39.68937958	6	514.8279522	664.5136123	1	265.351852	632.8877005	NA	NA	13	NA
2006100	3351	5	8	NA	612.3504277	2014083	41.73054767	6	639.5660023	646.3698959	1	256.7335867	570.6699507	NA	NA	13	NA
2006100	3351	5	7	NA	637.2980378	2013082	45.81288385	6	NA	NA	1	292.1138337	657.575	NA	NA	13	NA
2006100	3351	5	6	NA	603.2785695	2012077	34.24626466	6	NA	582.8668886	1	279.4132322	632.2964824	NA	NA	13	NA
2006100	3351	5	5	NA	535.2396331	2011092	42.86452994	6	NA	589.6707823	1	244.0329853	585.9459459	NA	NA	13	NA
2006100	3351	5	4	NA	532.9716686	2010066	37.42141503	5	NA	NA	1	246.7545427	530.8767773	NA	NA	13	NA
2006100	3351	5	3	NA	458.1288385	2009070	37.64821148	5	657.7097187	546.5794559	1	263.9910733	572.4497608	NA	NA	13	NA
2006100	3351	5	2	NA	NA	2008093	33.5658753	5	NA	503.4881295	1	213.1886674	515.1956522	NA	NA	13	NA
2006100	3351	5	1	369.2246283	NA	NA	NA	NA	NA	417.3054767	1	NA	NA	NA	NA	13	NA
2006101	4951	5	2	NA	NA	2008098	34.01946821	5	NA	NA	NA	NA	NA	NA	NA	14	NA
2006101	4951	5	1	358.3383985	NA	NA	NA	NA	NA	411.8623618	1	NA	NA	NA	NA	14	NA
2006104	4981	12	6	NA	557.9192786	2012113	38.5553973	6	NA	610.0824632	0	210.0135171	560.398773	NA	NA	6	NA
2006104	4981	12	5	NA	546.5794559	2011115	34.47306112	6	NA	628.2261796	1	216.3638178	583.4382716	NA	NA	6	NA
2006104	4981	12	4	NA	528.4357395	2010086	37.42141503	4	NA	NA	1	205.9311809	481.2303665	NA	NA	6	NA
2006104	4981	12	3	NA	476.2725549	2009066	39.46258312	5	498.9522004	NA	1	268.0734095	572.0704225	NA	NA	6	NA
2006104	4981	12	2	NA	NA	2008075	34.47306112	5	NA	530.703704	1	256.2799938	572.2623762	NA	NA	6	NA
2006104	4981	12	1	404.6048752	NA	NA	NA	NA	NA	418.2126625	1	NA	NA	NA	NA	6	NA
2006110	391	3	5	NA	494.4162713	NA	NA	NA	NA	NA	NA	NA	NA	NA	NA	4	NA
2006110	391	3	4	NA	474.0045904	2010095	28.34955684	5	NA	NA	0	199.1272872	486.5796703	NA	NA	4	NA
2006110	391	3	3	NA	NA	2009067	39.91617603	5	508.9312444	NA	1	282.1347897	604.3679245	NA	NA	4	NA
2006110	391	3	2	NA	NA	2008077	31.75150366	5	NA	480.808484	1	226.7964547	510.75	NA	NA	4	NA
2006110	391	3	1	318.8758153	NA	NA	NA	NA	NA	446.3354229	1	NA	NA	NA	NA	4	NA
2006112	158	5	8	NA	601.010605	NA	NA	NA	NA	NA	NA	NA	NA	NA	NA	7	NA
2006112	158	5	7	NA	625.958215	2013082	42.18414058	6	NA	NA	0	255.8264009	575.775	NA	NA	7	NA
2006112	158	5	6	NA	601.010605	2012093	44.90569803	6	NA	623.6902505	1	273.9701173	664.7103825	NA	NA	7	NA
2006112	158	5	5	NA	571.5270659	2011074	40.36976894	5	NA	612.3504277	1	256.7335867	570.6995074	NA	NA	7	NA
2006112	158	5	4	NA	571.5270659	2010066	33.79267175	5	NA	NA	1	233.1467554	501.5023697	NA	NA	7	NA
2006112	158	5	3	NA	469.4686613	2009070	41.0501583	5	461.7575818	NA	1	243.5793924	528.4545455	NA	NA	7	NA
2006112	158	5	2	NA	NA	2008078	46.26647676	5	NA	521.6318459	1	265.351852	599.5628141	NA	NA	7	NA
2006112	158	5	1	338.8339033	NA	NA	NA	NA	NA	459.0360243	1	NA	NA	NA	NA	7	NA
2006117	35	6	3	NA	489.8803422	2009066	39.91617603	5	693.9971514	582.8668886	0	284.8563471	607.7183099	NA	NA	3	NA
2006117	35	6	2	NA	NA	2008077	33.5658753	5	NA	521.6318459	1	256.2799938	577.275	NA	NA	3	NA
2006117	35	6	1	387.8219376	NA	NA	NA	NA	NA	513.4671735	1	NA	NA	NA	NA	3	NA
2006124	831	8	1	440.892308	NA	NA	NA	NA	NA	530.703704	0	NA	NA	NA	NA	1	NA
2006131	9622	7	5	NA	680.3893642	2011068	36.0606363	5	NA	NA	0	254.0120293	550.8038278	NA	NA	5	NA
2006131	9622	7	4	NA	648.6378605	2010086	40.14297249	5	NA	NA	1	227.7036405	532.3089005	NA	NA	5	NA
2006131	9622	7	3	NA	519.3638813	2009073	44.90569803	5	532.9716686	NA	1	286.2171259	628.4174757	NA	NA	5	NA
2006131	9622	7	2	NA	NA	2008072	36.28743275	5	NA	589.6707823	1	272.1557457	600	NA	NA	5	NA
2006131	9622	7	1	401.8833178	NA	NA	NA	NA	NA	514.3743593	1	NA	NA	NA	NA	5	NA
2006132	4059	12	8	NA	671.317506	2014087	51.48279522	6	653.1737896	732.5525487	0	182.3443496	410.6984925	NA	NA	8	NA
2006132	4059	12	7	NA	616.8863568	2013084	40.59656539	6	NA	NA	1	213.6422603	484.4873737	NA	NA	8	NA
2006132	4059	12	6	NA	621.4222859	2012099	43.0913264	5	NA	682.6573287	1	193.6841723	479.519774	NA	NA	8	NA
2006132	4059	12	5	NA	562.4552077	2011095	39.68937958	6	NA	684.9252932	1	146.0569168	351.6346154	NA	NA	8	NA
2006132	4059	12	4	NA	551.115385	2010064	42.18414058	5	NA	NA	1	184.6123141	395.2065728	NA	NA	8	NA
2006132	4059	12	3	NA	460.3968031	2009085	39.00899021	5	662.2456478	NA	1	160.3450935	368.6675258	NA	NA	8	NA
2006132	4059	12	2	NA	NA	2008070	39.00899021	5	NA	526.1677749	1	195.0449511	426.6763285	NA	NA	8	NA
2006132	4059	12	1	358.3383985	NA	NA	NA	NA	NA	459.9432102	1	NA	NA	NA	NA	8	NA
2006134	4061	12	5	NA	587.4028177	2011094	35.38024694	5	NA	650.905825	0	233.1467554	566.4153005	NA	NA	5	NA
2006134	4061	12	4	NA	544.3114913	2010068	35.38024694	5	NA	NA	1	237.6826845	515.4641148	NA	NA	5	NA
2006134	4061	12	3	NA	483.0764485	2009060	33.33907884	6	467.2006967	NA	1	258.5479584	538.260274	NA	NA	5	NA
2006134	4061	12	2	NA	NA	2008070	35.38024694	5	NA	544.3114913	1	260.8159229	570.1980676	NA	NA	5	NA
2006134	4061	12	1	368.7710354	NA	NA	NA	NA	NA	NA	1	NA	NA	NA	NA	5	NA
2006144	6439	7	6	NA	637.2980378	2012073	36.74102566	6	NA	678.1213996	0	255.8264009	568.7586207	NA	NA	6	NA
2006144	6439	7	5	NA	614.6183923	2011072	41.0501583	5	NA	680.3893642	1	254.9192151	562	NA	NA	6	NA
2006144	6439	7	4	NA	532.9716686	2010061	40.36976894	6	NA	NA	1	248.5689144	524.625	NA	NA	6	NA
2006144	6439	7	3	NA	485.3444131	2009065	36.96782212	5	508.9312444	580.5989241	1	261.7231087	556.161215	NA	NA	6	NA
2006144	6439	7	2	NA	NA	2008071	40.82336185	5	NA	553.3833495	1	238.1362775	522.8883495	NA	NA	6	NA
2006144	6439	7	1	397.8009816	NA	NA	NA	NA	NA	417.3054767	1	NA	NA	NA	NA	6	NA
2006150	192	5	4	NA	512.5599877	2010073	28.12276039	5	NA	NA	NA	NA	NA	NA	NA	14	NA
2006150	192	5	3	NA	464.9327322	2009075	42.18414058	5	510.2920231	NA	1	244.0329853	540.1813725	NA	NA	14	NA
2006150	192	5	2	NA	NA	2008077	33.5658753	5	NA	526.1677749	1	235.8683129	531.15	NA	NA	14	NA
2006150	192	5	1	385.553973	NA	NA	NA	NA	NA	417.3054767	1	NA	NA	NA	NA	14	NA
2006188	346	10	1	360.1527701	NA	NA	NA	NA	NA	413.6767334	0	NA	NA	NA	NA	1	NA
2006197	173	5	8	NA	664.5136123	2014078	44.67890158	6	603.2785695	NA	0	312.0719217	679.4975962	NA	NA	8	NA
2006197	173	5	7	NA	669.0495414	2013074	47.62725549	6	NA	NA	1	296.6497628	646.0817308	NA	NA	8	NA
2006197	173	5	6	NA	569.2591013	2012088	29.48353911	6	NA	637.2980378	1	271.2485598	646.1968085	NA	NA	8	NA
2006197	173	5	5	NA	594.2067114	2011068	34.69985757	4	NA	607.8144986	1	247.6617286	537.0143541	NA	NA	8	NA
2006197	173	5	4	NA	517.0959168	2010065	43.77171576	6	NA	NA	1	283.0419755	606.5825472	NA	NA	8	NA
2006197	173	5	3	NA	464.9327322	2009068	34.24626466	5	592.3923397	NA	1	249.9296931	537.478673	NA	NA	8	NA
2006197	173	5	2	NA	NA	2008073	30.84431784	5	NA	498.9522004	1	215.456632	476.995098	NA	NA	8	NA
2006197	173	5	1	361.0599559	NA	NA	NA	NA	NA	450.871352	1	NA	NA	NA	NA	8	NA
2006200	497	12	5	NA	612.3504277	2011070	41.95734412	5	NA	669.0495414	0	246.7545427	539.6376812	NA	NA	5	NA
2006200	497	12	4	NA	571.5270659	2010061	39.23578667	6	NA	NA	1	275.7844889	581.4421296	NA	NA	5	NA
2006200	497	12	3	NA	512.5599877	2009058	37.19461857	NA	534.3324473	591.9387468	1	281.2276039	581.0497738	NA	NA	5	NA
2006200	497	12	2	NA	NA	2008065	32.65868948	NA	NA	526.1677749	1	240.404242	514.8773585	NA	NA	5	NA
2006200	497	12	1	373.7605574	NA	NA	NA	NA	NA	483.5300415	1	NA	NA	NA	NA	5	NA
2006201	876	8	13	NA	NA	2019066	37.64821148	5	605.5465341	645.2359137	1	272.1557457	626.5128205	NA	NA	14	NA
2006201	876	8	12	NA	601.010605	2018095	41.73054767	5	585.1348532	566.9911368	1	222.2605256	571.9411765	NA	NA	14	NA
2006201	876	8	11	NA	621.4222859	2017074	40.59656539	6	628.2261796	666.7815769	1	258.5479584	607.9342105	NA	NA	14	NA
2006201	876	8	10	NA	623.6902505	2016076	41.27695476	6	635.0300732	594.2067114	1	283.9491613	603.5	NA	NA	14	NA
2006201	876	8	9	NA	616.8863568	2015074	35.83383985	6	519.3638813	684.9252932	1	254.0120293	589.9067358	NA	NA	14	NA
2006201	876	8	8	NA	625.958215	2014083	39.68937958	6	655.4417541	691.7291869	1	251.2904718	558.5960591	NA	NA	14	NA
2006201	876	8	7	NA	557.9192786	2013080	46.03968031	5	NA	NA	1	274.8773031	613.4925743	NA	NA	14	NA
2006201	876	8	6	NA	571.5270659	2012100	44.45210512	5	NA	678.5749925	1	266.7126307	668.7386364	NA	NA	14	NA
2006201	876	8	5	NA	546.5794559	2011086	35.28952835	4	NA	628.2261796	1	215.9102249	505.1874346	NA	NA	14	NA
2006201	876	8	4	NA	483.0764485	2010096	36.51422921	5	NA	NA	1	207.7455525	508.0552486	NA	NA	14	NA
2006201	876	8	3	NA	417.3054767	2009066	34.47306112	4	498.9522004	517.0959168	1	257.6407726	549.5211268	NA	NA	14	NA
2006201	876	8	2	NA	NA	2008073	36.28743275	5	NA	476.2725549	1	240.404242	532.2058824	NA	NA	14	NA
2006201	876	8	1	310.711143	NA	NA	NA	NA	NA	400.9761319	1	NA	NA	NA	NA	14	NA
2006202	876	8	2	NA	NA	2008062	40.82336185	NA	NA	462.6647676	0	238.1362775	504.7674419	NA	NA	2	NA
2006202	876	8	1	293.0210195	NA	NA	NA	NA	NA	403.6976894	1	NA	NA	NA	NA	2	NA
2006204	146	5	3	NA	380.1108581	2009112	36.96782212	4	NA	447.2426087	0	197.7665085	516.6646707	NA	NA	3	NA
2006204	146	5	2	NA	NA	2008079	46.26647676	5	NA	442.2530867	1	215.456632	488.1868687	NA	NA	3	NA
2006204	146	5	1	294.3817982	NA	NA	NA	NA	NA	406.4192469	1	NA	NA	NA	NA	3	NA
2006209	4060	6	8	NA	630.4941441	2014076	38.5553973	6	664.5136123	718.9447615	0	200.488066	433.5	NA	NA	8	NA
2006209	4060	6	7	NA	657.7097187	2013080	37.87500794	6	NA	NA	1	241.3114278	538.6608911	NA	NA	8	NA
2006209	4060	6	6	NA	564.7231722	2012070	33.79267175	5	NA	635.0300732	1	282.1347897	619.342233	NA	NA	8	NA
2006209	4060	6	5	NA	560.1872432	2011067	33.79267175	5	NA	610.0824632	1	231.3323838	499.6309524	NA	NA	8	NA
2006209	4060	6	4	NA	487.6123776	2010088	38.10180439	4	NA	NA	1	222.7141185	525.4550265	NA	NA	8	NA
2006209	4060	6	3	NA	449.9641662	2009066	39.68937958	5	458.1288385	NA	1	253.5584364	541.2910798	NA	NA	8	NA
2006209	4060	6	2	NA	NA	2008075	36.28743275	5	NA	471.7366258	1	226.7964547	506.2376238	NA	NA	8	NA
2006209	4060	6	1	318.8758153	NA	NA	NA	NA	NA	431.8204498	1	NA	NA	NA	NA	8	NA
2007002	2005303	2	6	NA	483.0764485	2013075	42.41093703	6	NA	NA	NA	NA	NA	NA	NA	13	NA
2007002	2005303	2	5	NA	489.8803422	2012066	31.29791075	6	NA	544.3114913	1	308.4431784	665.452381	NA	NA	13	NA
2007002	2005303	2	4	NA	476.2725549	2011063	30.61752139	5	NA	546.5794559	1	232.2395696	493.3060748	NA	NA	13	NA
2007002	2005303	2	3	NA	455.860874	2010062	40.14297249	6	NA	NA	1	255.8264009	541.8837209	NA	NA	13	NA
2007002	2005303	2	2	NA	453.5929094	2009051	42.41093703	NA	449.0569803	NA	1	264.8982591	534.5197368	NA	NA	13	NA
2007002	2005303	2	1	412.7695476	NA	NA	NA	NA	NA	517.0959168	1	NA	NA	NA	NA	13	NA
2007006	2005302	2	10	NA	693.9971514	NA	NA	NA	NA	NA	NA	NA	NA	NA	NA	13	NA
2007006	2005302	2	9	NA	644.1019314	2016077	35.38024694	5	948.0091807	NA	1	259.4551442	553.4460094	NA	NA	13	NA
2007006	2005302	2	8	NA	675.8534351	2015075	56.69911368	6	535.2396331	664.5136123	1	333.3907884	776.3020833	NA	NA	13	NA
2007006	2005302	2	7	NA	714.4088324	2014077	42.86452994	6	714.4088324	705.3369742	1	305.721621	662.9090909	NA	NA	13	NA
2007006	2005302	2	6	NA	689.4612223	2013076	44.22530867	6	NA	NA	1	279.4132322	613.4830097	NA	NA	13	NA
2007006	2005302	2	5	NA	607.8144986	2012068	36.51422921	6	NA	664.5136123	1	294.8353911	641.7860577	NA	NA	13	NA
2007006	2005302	2	4	NA	571.5270659	2011070	40.36976894	5	NA	NA	1	244.0329853	533.6618357	NA	NA	13	NA
2007006	2005302	2	3	NA	535.2396331	2010064	43.54491931	6	NA	NA	1	264.8982591	565.6713615	NA	NA	13	NA
2007006	2005302	2	2	NA	458.1288385	2009083	32.88548593	5	498.9522004	560.1872432	1	243.1257995	557.2831633	NA	NA	13	NA
2007006	2005302	2	1	416.3982909	NA	NA	NA	NA	NA	498.9522004	1	NA	NA	NA	NA	13	NA
2007009	4101	6	8	NA	700.8010451	2015098	44.90569803	6	501.2201649	587.4028177	0	249.4761002	646.0710059	NA	NA	8	NA
2007009	4101	6	7	NA	696.265116	2014080	46.72006967	6	725.7486551	734.8205133	1	254.0120293	557.7815534	NA	NA	8	NA
2007009	4101	6	6	NA	NA	2013120	48.0808484	6	NA	NA	1	227.7036405	607.1111111	NA	NA	8	NA
2007009	4101	6	5	NA	646.3698959	2012072	38.78219376	5	NA	741.6244069	1	275.7844889	610.5612745	NA	NA	8	NA
2007009	4101	6	4	NA	612.3504277	NA	NA	NA	NA	675.8534351	1	NA	NA	NA	NA	8	NA
2007009	4101	6	3	NA	514.8279522	2010080	39.68937958	5	NA	NA	1	214.0958533	487.6142132	NA	NA	8	NA
2007009	4101	6	2	NA	501.2201649	2009061	34.47306112	5	506.2096869	585.1348532	1	229.5180122	480.3577982	NA	NA	8	NA
2007009	4101	6	1	444.0674583	NA	NA	NA	NA	NA	557.9192786	1	NA	NA	NA	NA	8	NA
2007013	139	6	1	451.5517413	NA	NA	NA	NA	NA	526.1677749	0	NA	NA	NA	NA	1	NA
2007014	4602	13	3	NA	496.6842358	NA	NA	NA	NA	NA	NA	NA	NA	NA	NA	2	NA
2007014	4602	13	2	NA	476.2725549	2009094	28.0320418	5	518.0031026	564.7231722	0	210.6939064	508.0351351	NA	NA	2	NA
2007014	4602	13	1	452.0053343	NA	NA	NA	NA	NA	553.3833495	1	NA	NA	NA	NA	2	NA
2007015	715	10	2	NA	483.0764485	NA	NA	NA	NA	NA	NA	NA	NA	NA	NA	13	NA
2007015	715	10	1	480.808484	NA	NA	NA	NA	NA	566.9911368	1	NA	NA	NA	NA	13	NA
2007016	2005136	2	6	NA	523.8998104	NA	NA	NA	NA	NA	NA	NA	NA	NA	NA	13	NA
2007016	2005136	2	5	NA	571.5270659	2012109	34.47306112	6	NA	548.8474204	1	236.7754987	623.4850299	NA	NA	13	NA
2007016	2005136	2	4	NA	542.0435268	2011089	31.75150366	5	NA	612.3504277	1	210.9207029	500.7180851	NA	NA	13	NA
2007016	2005136	2	3	NA	445.4282371	2010063	46.72006967	4	NA	NA	1	282.1347897	600.1728972	NA	NA	13	NA
2007016	2005136	2	2	NA	429.0988923	2009064	31.97830012	5	478.0869265	501.2201649	1	229.2912157	485.2674419	NA	NA	13	NA
2007016	2005136	2	1	392.8114596	NA	NA	NA	NA	NA	494.4162713	1	NA	NA	NA	NA	13	NA
2007020	3359	8	6	NA	798.3235206	2013102	52.61677749	7	NA	NA	NA	NA	NA	NA	NA	13	NA
2007020	3359	8	5	NA	689.4612223	2012067	30.84431784	5	NA	821.0031661	1	262.1767017	568.2392344	NA	NA	13	NA
2007020	3359	8	4	NA	650.905825	2011064	45.35929094	4	NA	741.6244069	1	280.320418	598.5446009	NA	NA	13	NA
2007020	3359	8	3	NA	542.0435268	2010063	36.0606363	4	NA	NA	1	217.2710036	462.1985981	NA	NA	13	NA
2007020	3359	8	2	NA	521.6318459	2009065	25.40120293	5	492.6018996	NA	1	209.5599242	444.9252336	NA	NA	13	NA
2007020	3359	8	1	468.334679	NA	NA	NA	NA	NA	571.5270659	1	NA	NA	NA	NA	13	NA
2007028	8092	9	5	NA	546.5794559	2012119	37.87500794	6	NA	646.3698959	0	218.6317823	603.8343949	NA	NA	5	NA
2007028	8092	9	4	NA	521.6318459	2011065	34.01946821	5	NA	616.8863568	1	237.6826845	509.1745283	NA	NA	5	NA
2007028	8092	9	3	NA	445.4282371	2010066	43.77171576	5	NA	NA	1	232.2395696	500.1848341	NA	NA	5	NA
2007028	8092	9	2	NA	422.7485916	2009064	30.84431784	5	498.9522004	NA	1	236.7754987	500.8837209	NA	NA	5	NA
2007028	8092	9	1	384.6467872	NA	NA	NA	NA	NA	485.3444131	1	NA	NA	NA	NA	5	NA
2007029	2005274	2	3	NA	476.2725549	NA	NA	NA	NA	NA	NA	NA	NA	NA	NA	2	NA
2007029	2005274	2	2	NA	455.860874	2009073	40.82336185	5	571.5270659	542.0435268	0	214.3226497	470.6432039	NA	NA	2	NA
2007029	2005274	2	1	415.491105	NA	NA	NA	NA	NA	517.0959168	1	NA	NA	NA	NA	2	NA
2007033	2005292	2	5	NA	582.8668886	2012093	48.30764485	6	NA	NA	NA	293.9282053	713.0983607	NA	NA	13	NA
2007033	2005292	2	4	NA	555.6513141	NA	NA	NA	NA	619.1543214	1	NA	NA	NA	NA	13	NA
2007033	2005292	2	3	NA	503.4881295	2010064	41.0501583	5	NA	NA	1	245.8473569	525.0422535	NA	NA	13	NA
2007033	2005292	2	2	NA	460.3968031	NA	NA	NA	571.5270659	519.3638813	1	NA	NA	NA	NA	13	NA
2007033	2005292	2	1	412.7695476	NA	NA	NA	NA	NA	508.0240586	1	NA	NA	NA	NA	13	NA
2007034	498	13	7	NA	693.9971514	NA	NA	NA	NA	NA	NA	NA	NA	NA	NA	6	NA
2007034	6051	11	6	NA	675.8534351	2013117	44.67890158	6	NA	NA	0	226.7964547	597.3333333	NA	NA	6	NA
2007034	6051	11	5	NA	641.8339669	2012060	33.11228239	6	NA	682.6573287	1	307.5359926	647.1898148	NA	NA	6	NA
2007034	6051	11	4	NA	616.8863568	2011073	44.45210512	5	NA	662.2456478	1	253.1048435	560.254902	NA	NA	6	NA
2007034	6051	11	3	NA	501.2201649	2010103	31.52470721	5	NA	NA	1	NA	NA	NA	NA	6	NA
2007034	6051	11	2	NA	438.1707505	2009062	26.76198166	5	669.5031343	542.0435268	1	222.7141185	467.1105991	NA	NA	6	NA
2007034	6051	11	1	398.2545745	NA	NA	NA	NA	NA	498.9522004	1	NA	NA	NA	NA	6	NA
2007037	6	NA	6	NA	573.7950304	2013076	39.91617603	6	NA	NA	NA	NA	NA	NA	NA	13	NA
2007037	6		5	NA	578.3309595	2012087	36.96782212	6	NA	603.2785695	1	267.6198166	633.047619	NA	NA	13	NA
2007037	6	NA	4	NA	548.8474204	2011066	38.10180439	4	NA	587.4028177	1	254.0120293	546.464455	NA	NA	13	NA
2007037	6	NA	3	NA	483.0764485	2010084	34.47306112	5	NA	NA	1	215.0030391	498.746114	NA	NA	13	NA
2007037	6	NA	2	NA	460.3968031	2009084	34.47306112	5	491.6947138	NA	1	236.7754987	544.8717949	NA	NA	13	NA
2007037	6		1	443.6138654	NA	NA	NA	NA	NA	530.703704	1	NA	NA	NA	NA	13	NA
2007040	2005296	2	10	NA	23.13323838	NA	NA	NA	NA	NA	NA	NA	NA	NA	NA	6	NA
2007040	2005296	2	10	NA	700.8010451	2017079	47.17366258	6	723.4806905	705.3369742	1	315.2470721	758.8918919	NA	NA	6	NA
2007040	2005296	2	9	NA	691.7291869	2016075	49.66842358	6	678.1213996	650.905825	1	326.5868948	691.6046512	NA	NA	6	NA
2007040	2005296	2	8	NA	728.0166196	2015110	48.53444131	6	644.1019314	700.8010451	1	276.6916748	763.7834395	NA	NA	6	NA
2007040	2005296	2	7	NA	680.3893642	2014124	42.41093703	6	786.9836979	748.4283006	1	217.7245965	582.5895062	NA	NA	6	NA
2007040	2005296	2	6	NA	696.265116	2013072	47.17366258	6	NA	NA	0	NA	NA	NA	NA	6	NA
2007040	2005296	2	5	NA	625.958215	2012097	46.72006967	6	NA	732.5525487	1	277.5988606	685.9329609	NA	NA	6	NA
2007040	2005296	2	4	NA	641.8339669	2011075	40.59656539	5	NA	707.6049387	1	263.0838875	587.2846535	NA	NA	6	NA
2007040	2005296	2	3	NA	596.4746759	2010065	39.91617603	6	NA	NA	1	238.5898704	511.5377358	NA	NA	6	NA
2007040	2005296	2	2	NA	NA	2009064	37.64821148	5	527.0749608	NA	1	NA	NA	NA	NA	6	NA
2007040	2005296	2	1	458.1288385	NA	NA	NA	NA	NA	571.5270659	1	NA	NA	NA	NA	6	NA
2007043	3691	14	5	NA	762.0360879	2012071	32.65868948	6	NA	616.8863568	0	229.7448086	506.5	NA	NA	5	NA
2007043	3691	14	4	NA	693.9971514	2011095	40.59656539	6	NA	798.3235206	1	264.8982591	646.4917582	NA	NA	5	NA
2007043	3691	14	3	NA	596.4746759	2010080	37.64821148	5	NA	NA	1	224.5284902	511.7309645	NA	NA	5	NA
2007043	3691	14	2	NA	582.8668886	2009065	33.5658753	6	521.6318459	NA	1	234.0539413	497.411215	NA	NA	5	NA
2007043	3691	14	1	527.3017572	NA	NA	NA	NA	NA	639.5660023	1	NA	NA	NA	NA	5	NA
2007047	5732	12	7	NA	555.6513141	2014084	46.72006967	5	NA	NA	NA	NA	NA	NA	NA	13	NA
2007047	5732	12	6	NA	546.5794559	2013073	33.33907884	6	NA	NA	1	223.6213044	484.9712919	NA	NA	13	NA
2007047	5732	12	5	NA	517.0959168	2012069	25.62799938	5	NA	544.3114913	1	197.3129156	431.3429952	NA	NA	13	NA
2007047	5732	12	4	NA	498.9522004	2011065	30.84431784	4	NA	539.7755622	1	185.9730929	398.7075472	NA	NA	13	NA
2007047	5732	12	3	NA	440.892308	2010059	28.80314975	5	NA	NA	1	180.529978	378.0527523	NA	NA	13	NA
2007047	5732	12	2	NA	418.2126625	2009060	28.12276039	5	401.8833178	NA	1	178.035217	371.3721461	NA	NA	13	NA
2007047	5732	12	1	386.4611588	NA	NA	NA	NA	NA	471.7366258	1	NA	NA	NA	NA	13	NA
2007048	808	9	3	NA	508.0240586	NA	NA	NA	NA	NA	NA	NA	NA	NA	NA	2	NA
2007048	808	9	2	NA	514.8279522	2009083	36.0606363	5	551.5689779	585.1348532	0	255.372808	585.2015306	NA	NA	2	NA
2007048	808	9	1	444.5210512	NA	NA	NA	NA	NA	566.9911368	1	NA	NA	NA	NA	2	NA
2007051	738	10	8	NA	NA	2015078	37.19461857	6	483.0764485	576.062995	0	249.4761002	589.6190476	NA	NA	8	NA
2007051	738	10	7	NA	526.1677749	2014078	36.0606363	6	578.3309595	591.9387468	1	219.5389682	478.1658654	NA	NA	8	NA
2007051	738	10	6	NA	539.7755622	2013106	50.34881295	4	NA	NA	1	238.5898704	594.3806818	NA	NA	8	NA
2007051	738	10	5	NA	476.2725549	2012076	32.20509657	5	NA	517.0959168	1	255.8264009	576.325	NA	NA	8	NA
2007051	738	10	4	NA	458.1288385	2011075	36.51422921	5	NA	512.5599877	1	187.3338716	417.9381188	NA	NA	8	NA
2007051	738	10	3	NA	433.6348214	2010063	30.84431784	6	NA	NA	1	188.2410574	400.4065421	NA	NA	8	NA
2007051	738	10	2	NA	410.9551759	2009062	30.84431784	5	340.1946821	NA	1	203.4364199	427.4585253	NA	NA	8	NA
2007051	738	10	1	405.9656539	NA	NA	NA	NA	NA	485.3444131	1	NA	NA	NA	NA	8	NA
2007053	21	7	3	NA	508.0240586	NA	NA	NA	NA	NA	NA	NA	NA	NA	NA	2	NA
2007053	21	7	2	NA	462.6647676	2009083	32.43189302	5	564.2695793	NA	0	203.8900128	466.8571429	NA	NA	2	NA
2007053	21	7	1	468.334679	NA	NA	NA	NA	NA	548.8474204	1	NA	NA	NA	NA	2	NA
2007061	130	6	4	NA	603.2785695	2011064	31.75150366	4	NA	NA	NA	NA	NA	NA	NA	13	NA
2007061	130	6	3	NA	NA	2010058	33.11228239	6	NA	NA	1	264.8982591	551.3333333	NA	NA	13	NA
2007061	130	6	2	NA	523.8998104	2009058	32.43189302	NA	527.9821466	564.7231722	1	268.5270024	554.3167421	NA	NA	13	NA
2007061	130	6	1	476.2725549	NA	NA	NA	NA	NA	589.6707823	1	NA	NA	NA	NA	13	NA
2007065	2005235	2	3	NA	476.2725549	2010083	36.0606363	5	NA	NA	NA	NA	NA	NA	NA	13	NA
2007065	2005235	2	2	NA	451.7785378	2009058	30.84431784	NA	459.0360243	NA	1	214.5494462	443.678733	NA	NA	13	NA
2007065	2005235	2	1	428.6452994	NA	NA	NA	NA	NA	544.3114913	1	NA	NA	NA	NA	13	NA
2007067	4768	9	6	NA	725.7486551	2013109	41.95734412	6	NA	NA	0	253.1048435	644.1040462	NA	NA	6	NA
2007067	4768	9	6	NA	725.7486551	2013109	NA	NA	NA	NA	0	NA	NA	NA	NA	6	NA
2007067	4768	9	5	NA	632.7621087	2012063	27.66916748	6	NA	757.5001588	1	276.6916748	589.3802817	NA	NA	6	NA
2007067	4768	9	4	NA	596.4746759	2011061	37.42141503	4	NA	680.3893642	1	255.8264009	539.4791667	NA	NA	6	NA
2007067	4768	9	3	NA	492.1483067	2010077	33.5658753	5	NA	NA	1	233.1467554	525	NA	NA	6	NA
2007067	4768	9	2	NA	462.6647676	2009062	30.84431784	5	486.2515989	582.8668886	1	221.5801363	465.2465438	NA	NA	6	NA
2007067	4768	9	1	422.7485916	NA	NA	NA	NA	NA	512.5599877	1	NA	NA	NA	NA	6	NA
2007069	6439	8	1	395.0794241	NA	NA	NA	NA	NA	476.2725549	0	NA	NA	NA	NA	1	NA
2007070	33	7	7	NA	728.0166196	2014111	49.89522004	6	NA	NA	NA	NA	NA	NA	NA	13	NA
2007070	33	7	6	NA	723.4806905	2013077	36.0606363	7	NA	NA	1	224.0748973	494	NA	NA	13	NA
2007070	33	7	5	NA	650.905825	2012103	40.36976894	6	NA	746.160336	1	213.1886674	540.4739884	NA	NA	13	NA
2007070	33	7	4	NA	630.4941441	2011069	42.63773349	4	NA	732.5525487	1	232.2395696	505.9711538	NA	NA	13	NA
2007070	33	7	3	NA	455.860874	2010080	32.20509657	5	NA	NA	1	190.9626149	435.213198	NA	NA	13	NA
2007070	33	7	2	NA	480.808484	2009066	30.16392848	5	518.0031026	630.4941441	1	222.7141185	475.056338	NA	NA	13	NA
2007070	33	7	1	452.4589272	NA	NA	NA	NA	NA	566.9911368	1	NA	NA	NA	NA	13	NA
2007072	396	4	9	NA	621.4222859	2016094	NA	6	NA	NA	NA	NA	NA	NA	NA	13	NA
2007072	396	4	8	NA	657.7097187	2015086	53.29716686	6	566.9911368	630.4941441	1	306.1752139	748.9226519	NA	NA	13	NA
2007072	396	4	7	NA	650.905825	2014104	45.35929094	6	578.3309595	664.5136123	1	261.2695158	636.1538462	NA	NA	13	NA
2007072	396	4	6	NA	628.2261796	2013074	41.27695476	6	NA	NA	1	303.9072493	661.6490385	NA	NA	13	NA
2007072	396	4	5	NA	576.062995	2012076	37.42141503	6	NA	564.7231722	1	301.1856919	678.5375	NA	NA	13	NA
2007072	396	4	4	NA	532.9716686	2011102	38.5553973	5	NA	594.2067114	1	239.4970562	603.9428571	NA	NA	13	NA
2007072	396	4	3	NA	476.2725549	2010064	36.96782212	5	NA	NA	1	235.8683129	503.5305164	NA	NA	13	NA
2007072	396	4	2	NA	NA	2009089	35.60704339	5	453.5929094	498.9522004	1	223.3945079	525.1842105	NA	NA	13	NA
2007072	396	4	1	404.6048752	NA	NA	NA	NA	NA	480.808484	1	NA	NA	NA	NA	13	NA
2007073	214	7	4	NA	498.9522004	NA	NA	NA	NA	NA	NA	NA	NA	NA	NA	13	NA
2007073	214	7	3	NA	485.3444131	2010083	31.29791075	5	NA	NA	1	193.6841723	447.2989691	NA	NA	13	NA
2007073	214	7	2	NA	436.3563789	2009064	34.01946821	5	476.2725549	535.2396331	1	205.2507915	434.9418605	NA	NA	13	NA
2007073	214	7	1	418.2126625	NA	NA	NA	NA	NA	489.8803422	1	NA	NA	NA	NA	13	NA
2007074	827	9	10	NA	628.2261796	NA	NA	NA	NA	NA	NA	NA	NA	NA	NA	13	NA
2007074	827	9	9	NA	587.4028177	2016085	52.16318459	6	603.2785695	596.4746759	1	288.4850904	636	NA	NA	13	NA
2007074	827	9	8	NA	573.7950304	2015088	43.99851222	6	519.3638813	612.3504277	1	238.1362775	587.1675978	NA	NA	13	NA
2007074	827	9	7	NA	598.7426405	2014084	55.56513141	6	628.2261796	639.5660023	1	296.6497628	661.8935644	NA	NA	13	NA
2007074	827	9	6	NA	589.6707823	2013076	40.59656539	6	NA	NA	1	259.4551442	569.657767	NA	NA	13	NA
2007074	827	9	5	NA	517.0959168	2012102	50.5756094	6	NA	582.8668886	1	283.0419755	715.3074713	NA	NA	13	NA
2007074	827	9	4	NA	496.6842358	2011073	37.64821148	5	NA	553.3833495	1	229.5180122	508.0735294	NA	NA	13	NA
2007074	827	9	3	NA	450.871352	2010084	37.19461857	5	NA	NA	1	217.7245965	504.746114	NA	NA	13	NA
2007074	827	9	2	NA	415.491105	2009082	39.91617603	5	421.8414058	501.2201649	1	226.7964547	516.7309645	NA	NA	13	NA
2007074	827	9	1	379.2036723	NA	NA	NA	NA	NA	462.6647676	1	NA	NA	NA	NA	13	NA
2007075	179	6	10	NA	734.8205133	NA	NA	NA	NA	NA	NA	NA	NA	NA	NA	9	NA
2007075	179	6	9	NA	712.1408678	2016073	40.14297249	6	732.5525487	780.1798042	0	277.5988606	594.7146226	NA	NA	9	NA
2007075	179	6	8	NA	762.0360879	2015074	47.40045904	6	641.8339669	741.6244069	1	292.5674266	678.6062176	NA	NA	9	NA
2007075	179	6	7	NA	773.3759106	2014079	49.21483067	6	786.9836979	771.107946	1	283.0419755	619.0193237	NA	NA	9	NA
2007075	179	6	6	NA	734.8205133	2013096	47.62725549	6	NA	NA	1	266.7126307	637.3387097	NA	NA	9	NA
2007075	179	6	5	NA	646.3698959	2012067	37.19461857	6	NA	703.0690096	1	275.7844889	597.9330144	NA	NA	9	NA
2007075	179	6	4	NA	646.3698959	2011069	41.0501583	5	NA	NA	1	262.1767017	570.96875	NA	NA	9	NA
2007075	179	6	3	NA	580.5989241	2010064	39.46258312	5	NA	NA	1	257.6407726	549.9342723	NA	NA	9	NA
2007075	179	6	2	NA	489.8803422	2009064	28.80314975	5	535.2396331	619.1543214	1	203.4364199	430.5930233	NA	NA	9	NA
2007075	179	6	1	477.4065372	NA	NA	NA	NA	NA	589.6707823	1	NA	NA	NA	NA	9	NA
2007078	4063	13	4	NA	623.6902505	NA	NA	NA	NA	NA	NA	NA	NA	NA	NA	3	NA
2007078	4063	13	3	NA	576.062995	2010066	44.90569803	5	NA	612.3504277	0	NA	NA	NA	NA	3	NA
2007078	4063	13	2	NA	535.2396331	2009063	31.29791075	5	580.5989241	625.958215	1	219.5389682	462.8657407	NA	NA	3	NA
2007078	4063	13	1	466.0667144	NA	NA	NA	NA	NA	571.5270659	1	NA	NA	NA	NA	3	NA
2007085	177	6	13	NA	548.8474204	2020107	43.0913264	4	485.3444131	505.756094	0	NA	NA	NA	NA	13	NA
2007085	177	6	12	NA	625.958215	2019080	49.89522004	5	614.6183923	621.4222859	1	267.6198166	653.6464088	NA	NA	13	NA
2007085	177	6	11	NA	587.4028177	2018077	44.22530867	4	628.2261796	625.958215	1	283.4955684	672.6994681	NA	NA	13	NA
2007085	177	6	10	NA	616.8863568	2017075	39.46258312	6	648.6378605	657.7097187	1	288.0314975	681.3915344	NA	NA	13	NA
2007085	177	6	9	NA	605.5465341	2016078	34.01946821	5	619.1543214	775.6438751	1	260.36233	557.5235849	NA	NA	13	NA
2007085	177	6	8	NA	619.1543214	2015074	34.69985757	6	528.4357395	650.905825	1	292.5674266	680.3471503	NA	NA	13	NA
2007085	177	6	7	NA	610.0824632	2014075	41.50375121	6	517.0959168	666.7815769	1	245.8473569	529.1895735	NA	NA	13	NA
2007085	177	6	6	NA	571.5270659	2013127	39.23578667	6	NA	NA	1	232.2395696	649.2580645	NA	NA	13	NA
2007085	177	6	5	NA	589.6707823	2012074	36.51422921	6	NA	650.905825	1	299.3713202	668.6064356	NA	NA	13	NA
2007085	177	6	4	NA	530.703704	2011069	40.82336185	4	NA	669.0495414	1	NA	NA	NA	NA	13	NA
2007085	177	6	3	NA	439.0779363	2010068	39.68937958	5	NA	NA	1	245.8473569	533.3014354	NA	NA	13	NA
2007085	177	6	2	NA	430.913264	2009065	33.79267175	5	449.9641662	485.3444131	1	246.3009498	523.296729	NA	NA	13	NA
2007085	177	6	1	435.902786	NA	NA	NA	NA	NA	498.9522004	1	NA	NA	NA	NA	13	NA
2007087	2005119	2	8	NA	NA	NA	NA	NA	NA	NA	NA	NA	NA	NA	NA	13	NA
2007087	2005119	2	7	NA	601.010605	2014101	40.36976894	6	553.3833495	635.0300732	1	263.9910733	635.2972973	NA	NA	13	NA
2007087	2005119	2	6	NA	664.5136123	2013093	39.46258312	5	NA	NA	1	250.383286	591.3650794	NA	NA	13	NA
2007087	2005119	2	6	NA	NA	2013093	36.96782212	5	NA	NA	1	226.3428618	534.3439153	NA	NA	13	NA
2007087	2005119	2	5	NA	594.2067114	2012102	47.85405195	6	NA	605.5465341	1	263.9910733	666.8936782	NA	NA	13	NA
2007087	2005119	2	4	NA	528.4357395	NA	NA	NA	NA	580.5989241	1	NA	NA	NA	NA	13	NA
2007087	2005119	2	3	NA	478.5405195	2010065	25.85479584	6	NA	NA	1	NA	NA	NA	NA	13	NA
2007087	2005119	2	2	NA	433.6348214	2009095	44.22530867	5	457.2216527	NA	1	224.7552866	540.923913	NA	NA	13	NA
2007087	2005119	2	1	364.2351063	NA	NA	NA	NA	NA	471.7366258	1	NA	NA	NA	NA	13	NA
2007101	8271	6	3	NA	464.9327322	NA	NA	NA	NA	NA	NA	NA	NA	NA	NA	2	NA
2007101	8271	6	2	NA	453.5929094	2009065	39.68937958	5	669.0495414	526.1677749	0	248.5689144	528.6331776	NA	NA	2	NA
2007101	8271	6	1	424.1093703	NA	NA	NA	NA	NA	512.5599877	1	NA	NA	NA	NA	2	NA
2007106	3258	9	9	NA	709.8729033	NA	NA	NA	NA	NA	NA	NA	NA	NA	NA	13	NA
2007106	3258	9	8	NA	703.0690096	2015112	38.5553973	6	589.6707823	693.9971514	1	242.6722065	680.1612903	NA	NA	13	NA
2007106	3258	9	7	NA	705.3369742	2014082	44.45210512	6	734.8205133	773.3759106	1	251.2904718	556.2352941	NA	NA	13	NA
2007106	3258	9	6	NA	621.4222859	2013084	40.14297249	6	NA	NA	1	317.5150366	721.6186869	NA	NA	13	NA
2007106	3258	9	5	NA	630.4941441	2012106	50.80240586	6	NA	678.1213996	1	266.7126307	686	NA	NA	13	NA
2007106	3258	9	4	NA	601.010605	2011073	37.19461857	5	NA	637.2980378	1	249.4761002	552.2941176	NA	NA	13	NA
2007106	3258	9	3	NA	537.5075977	2010068	45.35929094	5	NA	NA	1	297.5569486	645.3588517	NA	NA	13	NA
2007106	3258	9	2	NA	469.4686613	2009092	40.59656539	5	536.146819	NA	1	251.2904718	598.7112299	NA	NA	13	NA
2007106	3258	9	1	429.5524852	NA	NA	NA	NA	NA	544.3114913	1	NA	NA	NA	NA	13	NA
2007107	8081	6	1	436.8099718	NA	NA	NA	NA	NA	521.6318459	0	NA	NA	NA	NA	1	NA
2007112	192	6	1	406.4192469	NA	NA	NA	NA	NA	467.2006967	0	NA	NA	NA	NA	1	NA
2007114	9622	8	7	NA	637.2980378	NA	NA	NA	NA	NA	NA	NA	NA	NA	NA	13	NA
2007114	9622	8	6	NA	653.1737896	2013107	49.44162713	6	NA	NA	1	270.341374	679.4857143	NA	NA	13	NA
2007114	9622	8	5	NA	610.0824632	2012073	34.92665403	6	NA	669.0495414	1	301.1856919	669.7832512	NA	NA	13	NA
2007114	9622	8	4	NA	557.9192786	2011101	36.74102566	5	NA	653.1737896	1	226.7964547	569.0397727	NA	NA	13	NA
2007114	9622	8	3	NA	517.0959168	2010090	43.0913264	5	NA	NA	1	254.9192151	606.9518717	NA	NA	13	NA
2007114	9622	8	2	NA	487.6123776	2009066	35.60704339	5	498.0450146	544.3114913	1	195.9521369	418.7230047	NA	NA	13	NA
2007114	9622	8	1	430.4596711	NA	NA	NA	NA	NA	544.3114913	1	NA	NA	NA	NA	13	NA
2007116	2005086	2	6	NA	707.6049387	2013108	46.72006967	6	NA	NA	NA	NA	NA	NA	NA	13	NA
2007116	2005086	2	5	NA	635.0300732	2012073	32.65868948	6	NA	673.5854705	1	263.0838875	585.0049261	NA	NA	13	NA
2007116	2005086	2	4	NA	589.6707823	2011088	32.43189302	5	NA	684.9252932	1	233.1467554	551.4603175	NA	NA	13	NA
2007116	2005086	2	3	NA	503.4881295	2010068	40.59656539	5	NA	NA	1	223.1677114	484.2966507	NA	NA	13	NA
2007116	2005086	2	2	NA	458.1288385	2009066	35.83383985	5	454.5000953	564.7231722	1	230.6519944	492.3685446	NA	NA	13	NA
2007116	2005086	2	1	391.9042738	NA	NA	NA	NA	NA	508.0240586	1	NA	NA	NA	NA	13	NA
2007117	1104	6	2	NA	405.512061	NA	NA	NA	NA	NA	NA	NA	NA	NA	NA	13	NA
2007117	1104	6	1	398.2545745	NA	NA	NA	NA	NA	485.3444131	1	NA	NA	NA	NA	13	NA
2007119	2005241	2	4	NA	535.2396331	NA	NA	NA	NA	NA	NA	NA	NA	NA	NA	13	NA
2007119	2005241	2	3	NA	483.0764485	2010057	32.88548593	6	NA	NA	1	238.5898704	495.0795455	NA	NA	13	NA
2007119	2005241	2	2	NA	448.1497945	2009063	28.34955684	5	459.0360243	519.3638813	1	248.5689144	523.275463	NA	NA	13	NA
2007119	2005241	2	1	381.9252297	NA	NA	NA	NA	NA	498.9522004	1	NA	NA	NA	NA	13	NA
2007126	5252	12	10	NA	655.4417541	2017079	46.94686613	5	NA	716.6767969	1	263.0838875	631.5135135	NA	NA	13	NA
2007126	5252	12	9	NA	687.1932578	2016077	3.628743275	5	644.1019314	644.1019314	1	268.5270024	570.0657277	NA	NA	13	NA
2007126	5252	12	8	NA	671.317506	2015102	48.30764485	6	562.4552077	632.7621087	1	229.0644193	601.6060606	NA	NA	13	NA
2007126	5252	12	7	NA	675.8534351	2014083	43.99851222	6	598.7426405	752.9642297	1	234.0539413	520.1280788	NA	NA	13	NA
2007126	5252	12	6	NA	669.0495414	2013072	50.5756094	6	NA	NA	1	303.0000635	654.75	NA	NA	13	NA
2007126	5252	12	5	NA	598.7426405	2012064	37.19461857	6	NA	655.4417541	1	264.8982591	567.4245283	NA	NA	13	NA
2007126	5252	12	4	NA	560.1872432	2011088	41.95734412	5	NA	632.7621087	1	228.6108264	538.8359788	NA	NA	13	NA
2007126	5252	12	3	NA	483.0764485	2010059	46.26647676	5	NA	NA	1	261.2695158	547.733945	NA	NA	13	NA
2007126	5252	12	2	NA	443.6138654	2009060	38.32860085	5	635.0300732	NA	1	252.1976576	525.8584475	NA	NA	13	NA
2007126	5252	12	1	410.501583	NA	NA	NA	NA	NA	508.0240586	1	NA	NA	NA	NA	13	NA
2007131	7762	10	6	NA	680.3893642	NA	NA	NA	NA	NA	NA	NA	NA	NA	NA	13	NA
2007131	7762	10	5	NA	537.5075977	2012076	33.33907884	6	NA	675.8534351	1	251.2904718	566.0125	NA	NA	13	NA
2007131	7762	10	4	NA	557.9192786	2011095	47.85405195	6	NA	612.3504277	1	234.0539413	567.8763736	NA	NA	13	NA
2007131	7762	10	3	NA	496.6842358	2010065	40.59656539	5	NA	NA	1	247.6617286	530.9268868	NA	NA	13	NA
2007131	7762	10	2	NA	485.3444131	2009065	36.0606363	5	474.4581833	NA	1	227.930437	484.7102804	NA	NA	13	NA
2007131	7762	10	1	430.4596711	NA	NA	NA	NA	NA	526.1677749	1	NA	NA	NA	NA	13	NA
2007135	383	4	4	NA	576.062995	NA	NA	NA	NA	NA	NA	NA	NA	NA	NA	3	NA
2007135	383	4	3	NA	492.1483067	2010066	35.83383985	5	NA	NA	0	231.3323838	497.7440758	NA	NA	3	NA
2007135	383	4	2	NA	462.6647676	2009063	27.89596393	5	518.0031026	576.062995	1	215.2298355	453.4675926	NA	NA	3	NA
2007135	383	4	1	428.6452994	NA	NA	NA	NA	NA	544.3114913	1	NA	NA	NA	NA	3	NA
2007153	573	12	3	NA	452.6857236	NA	NA	NA	NA	NA	NA	NA	NA	NA	NA	2	NA
2007153	573	12	2	NA	469.4686613	2009082	41.27695476	5	429.0988923	514.8279522	0	254.0120293	579.0456853	NA	NA	2	NA
2007153	573	12	1	432.7276356	NA	NA	NA	NA	NA	535.2396331	1	NA	NA	NA	NA	2	NA
2007159	936	8	3	NA	521.6318459	2010075	27.44237102	5	NA	NA	NA	NA	NA	NA	NA	13	NA
2007159	936	8	2	NA	478.5405195	2009059	37.19461857	5	469.9222542	NA	1	244.0329853	506.9090909	NA	NA	13	NA
2007159	936	8	1	443.6138654	NA	NA	NA	NA	NA	535.2396331	1	NA	NA	NA	NA	13	NA
2007161	2005122	2	8	NA	635.0300732	2015073	39.68937958	6	564.7231722	653.1737896	1	301.6392848	697.7448454	NA	NA	13	NA
2007161	2005122	2	7	NA	607.8144986	2014116	50.12201649	6	562.4552077	657.7097187	1	236.7754987	606.7205882	NA	NA	13	NA
2007161	2005122	2	6	NA	553.3833495	2013097	36.74102566	6	NA	NA	1	254.0120293	611.7837838	NA	NA	13	NA
2007161	2005122	2	5	NA	551.115385	2012094	41.95734412	6	NA	594.2067114	1	263.0838875	641.6071429	NA	NA	13	NA
2007161	2005122	2	4	NA	544.3114913	2011093	34.69985757	5	NA	596.4746759	1	233.1467554	563.9320652	NA	NA	13	NA
2007161	2005122	2	3	NA	453.5929094	2010064	40.82336185	5	NA	NA	1	246.7545427	526.9483568	NA	NA	13	NA
2007161	2005122	2	2	NA	406.4192469	2009097	31.97830012	5	NA	496.6842358	NA	210.9207029	514.8543956	NA	NA	13	NA
2007161	2005122	2	1	347.9057615	NA	NA	NA	NA	NA	449.0569803	1	NA	NA	NA	NA	13	NA
2007170	2456	11	2	NA	431.8204498	2009075	31.0711143	5	498.0450146	582.8668886	0	NA	NA	NA	NA	2	NA
2007170	2456	15	1	376.4821148	NA	NA	NA	NA	NA	462.6647676	1	NA	NA	NA	NA	2	NA
2007177	7452	10	11	NA	684.9252932	2018086	47.17366258	5	644.1019314	NA	0	123.8308643	297.547486	NA	NA	11	NA
2007177	7452	10	10	NA	725.7486551	2017089	52.61677749	6	707.6049387	764.3040524	1	276.6916748	694.6857143	NA	NA	11	NA
2007177	7452	10	9	NA	730.2845842	2016068	36.51422921	6	587.4028177	730.2845842	1	291.2066479	599.0022523	NA	NA	11	NA
2007177	7452	10	8	NA	712.1408678	2015074	45.13249449	6	596.4746759	721.212726	1	260.8159229	604.5647668	NA	NA	11	NA
2007177	7452	10	7	NA	709.8729033	2014069	38.10180439	6	746.160336	766.5720169	1	251.2904718	528.0092166	NA	NA	11	NA
2007177	7452	10	6	NA	650.905825	2013077	48.0808484	6	NA	NA	1	273.0629315	602	NA	NA	11	NA
2007177	7452	10	5	NA	628.2261796	2012096	48.0808484	6	NA	728.0166196	1	216.8174107	529.6666667	NA	NA	11	NA
2007177	7452	10	4	NA	582.8668886	2011069	42.41093703	5	NA	687.1932578	1	256.7335867	559.1850962	NA	NA	11	NA
2007177	7452	10	3	NA	478.5405195	2010062	37.64821148	6	NA	NA	1	215.456632	456.7674419	NA	NA	11	NA
2007177	7452	10	2	NA	474.0045904	2009063	32.20509657	5	476.2725549	NA	1	237.6826845	500.9305556	NA	NA	11	NA
2007177	7452	10	1	425.923742	NA	NA	NA	NA	NA	521.6318459	1	NA	NA	NA	NA	11	NA
2007191	3852	14	2	NA	501.2201649	2009081	35.83383985	5	510.2920231	578.3309595	NA	217.7245965	494.1767677	NA	NA	13	NA
2007191	3852	14	1	446.7890158	NA	NA	NA	NA	NA	576.062995	1	NA	NA	NA	NA	13	NA
2007192	148	7	4	NA	548.8474204	2011089	28.34955684	5	NA	639.5660023	0	181.8907567	431.6090426	NA	NA	4	NA
2007192	148	7	3	NA	464.9327322	2010059	36.96782212	6	NA	NA	1	192.3233936	403.5756881	NA	NA	4	NA
2007192	148	7	2	NA	427.2845207	2009062	35.38024694	5	419.1198483	NA	1	222.2605256	467.2165899	NA	NA	4	NA
2007192	148	7	1	390.543495	NA	NA	NA	NA	NA	476.2725549	1	NA	NA	NA	NA	4	NA
2007198	6458	9	12	NA	NA	2019082	48.30764485	4.5	680.3893642	695.1311337	1	238.1362775	585.7877095	NA	NA	13	NA
2007198	6458	9	11	NA	664.5136123	2018079	56.47231722	4	NA	NA	1	156.4895538	367.5241935	NA	NA	13	NA
2007198	6458	9	10	NA	691.7291869	2017080	55.33833495	6	680.3893642	687.1932578	1	265.351852	637.8423913	NA	NA	13	NA
2007198	6458	9	9	NA	725.7486551	2016076	48.76123776	6	585.1348532	596.4746759	1	292.1138337	621.4369159	NA	NA	13	NA
2007198	6458	9	8	NA	732.5525487	2015081	47.17366258	6	523.8998104	721.212726	1	285.7635329	683.7311828	NA	NA	13	NA
2007198	6458	9	7	NA	703.0690096	2014074	46.72006967	6	671.317506	762.0360879	1	244.0329853	523.6367925	NA	NA	13	NA
2007198	6458	9	6	NA	721.212726	2013078	43.99851222	6	NA	NA	1	234.0539413	518.0539216	NA	NA	13	NA
2007198	6458	9	5	NA	632.7621087	2012074	36.96782212	6	NA	691.7291869	1	256.7335867	573.1955446	NA	NA	13	NA
2007198	6458	9	4	NA	628.2261796	2011091	47.17366258	5	NA	705.3369742	1	195.498544	464.4032258	NA	NA	13	NA
2007198	6458	9	3	NA	505.756094	2010076	34.92665403	5	NA	NA	1	0		NA	NA	13	NA
2007198	6458	9	2	NA	NA	2009063	31.0711143	5	448.1497945	564.7231722	1	224.5284902	473.2800926	NA	NA	13	NA
2007198	6458	9	2	NA	NA	2009063	36.51422921	5	448.1497945	564.7231722	1	239.4970562	505.2106481	NA	NA	13	NA
2007198	6458	9	1	420.0270341	NA	NA	NA	NA	NA	512.5599877	1	NA	NA	NA	NA	13	NA
2007204	52	7	1	453.1393165	NA	NA	NA	NA	NA	557.9192786	0	NA	NA	NA	NA	1	NA
2007209	2005266	2	10	NA	605.5465341	2017072	41.95734412	6	621.4222859	603.2785695	1	278.9596393	650.3776042	NA	NA	13	NA
2007209	2005266	2	9	NA	610.0824632	2016093	38.10180439	7	623.6902505	680.3893642	1	258.5479584	589.7360406	NA	NA	13	NA
2007209	2005266	2	8	NA	621.4222859	2015102	50.34881295	6	573.7950304	650.905825	1	272.1557457	718.5454545	NA	NA	13	NA
2007209	2005266	2	7	NA	619.1543214	2014132	48.98803422	6	653.1737896	646.3698959	1	215.456632	596.538961	NA	NA	13	NA
2007209	2005266	2	6	NA	603.2785695	2013080	47.62725549	6	NA	NA	1	305.721621	682.450495	NA	NA	13	NA
2007209	2005266	2	5	NA	530.703704	2012101	52.84357395	6	NA	546.5794559	1	297.5569486	748.4857143	NA	NA	13	NA
2007209	2005266	2	4	NA	483.0764485	2011100	35.83383985	5	NA	551.115385	1	229.5180122	573.5480226	NA	NA	13	NA
2007209	2005266	2	3	NA	441.7994938	2010062	34.92665403	5	NA	NA	1	237.6826845	503.2093023	NA	NA	13	NA
2007209	2005266	2	2	NA	431.8204498	2009064	29.25674266	5	444.5210512	NA	1	258.0943655	545.5348837	NA	NA	13	NA
2007209	2005266	2	1	363.3279205	NA	NA	NA	NA	NA	458.1288385	1	NA	NA	NA	NA	13	NA
2007218	5731	12	2	NA	397.3473887	NA	NA	NA	NA	NA	NA	NA	NA	NA	NA	13	NA
2007218	5731	12	1	337.9267175	NA	NA	NA	NA	NA	444.5210512	1	NA	NA	NA	NA	13	NA
2007236	2005297	2	13	NA	641.8339669	2020077	47.62725549	5	655.4417541	678.1213996	1	211.8278887	508.3152174	NA	NA	13	NA
2007236	2005297	2	12	NA	655.4417541	2019076	51.02920231	4	666.7815769	713.2748501	1	229.0644193	547.4324324	NA	NA	13	NA
2007236	2005297	2	11	NA	639.5660023	2018076	45.13249449	4.5	603.2785695	655.4417541	1	215.456632	506.7883598	NA	NA	13	NA
2007236	2005297	2	10	NA	678.1213996	2017099	46.03968031	6	703.0690096	741.6244069	1	215.456632	565.5454545	NA	NA	13	NA
2007236	2005297	2	9	NA	703.0690096	2016080	39.91617603	6	757.5001588	703.0690096	1	282.1347897	609.2857143	NA	NA	13	NA
2007236	2005297	2	8	NA	721.212726	2015079	42.18414058	6	886.7741379	716.6767969	1	278.9596393	662.2021277	NA	NA	13	NA
2007236	2005297	2	7	NA	712.1408678	2014078	39.46258312	6	759.7681233	768.8399815	1	256.7335867	559.0913462	NA	NA	13	NA
2007236	2005297	2	6	NA	707.6049387	2013077	44.22530867	7	NA	NA	1	256.7335867	566	NA	NA	13	NA
2007236	2005297	2	5	NA	682.6573287	2012096	54.20435268	6	NA	712.1408678	1	221.8069327	540.3194444	NA	NA	13	NA
2007236	2005297	2	4	NA	582.8668886	2011066	37.87500794	5	NA	NA	1	226.7964547	488.1563981	NA	NA	13	NA
2007236	2005297	2	3	NA	517.0959168	2010068	42.63773349	5	NA	NA	1	225.435676	489.2870813	NA	NA	13	NA
2007236	2005297	2	2	NA	433.6348214	2009080	35.83383985	5	465.3863251	530.703704	1	209.3331277	473.0326633	NA	NA	13	NA
2007236	2005297	2	1	412.3159547	NA	NA	NA	NA	NA	521.6318459	1	NA	NA	NA	NA	13	NA
2007243	2005131	2	8	NA	NA	NA	NA	NA	NA	NA	NA	NA	NA	NA	NA	13	NA
2007243	2005131	2	7	NA	680.3893642	2014076	45.13249449	6	616.8863568	709.8729033	1	266.7126307	576.3690476	NA	NA	13	NA
2007243	2005131	2	6	NA	630.4941441	2013079	36.74102566	6	NA	NA	1	253.1048435	562.6995074	NA	NA	13	NA
2007243	2005131	2	5	NA	628.2261796	2012110	43.0913264	6	NA	687.1932578	1	219.9925611	576.626506	NA	NA	13	NA
2007243	2005131	2	4	NA	569.2591013	2011066	34.92665403	5	NA	NA	1	234.9611271	505.4597156	NA	NA	13	NA
2007243	2005131	2	3	NA	464.9327322	2010077	36.51422921	5	NA	NA	1	210.46711	473.5875	NA	NA	13	NA
2007243	2005131	2	2	NA	453.5929094	2009087	36.74102566	5	474.4581833	514.8279522	1	230.425198	536.9114583	NA	NA	13	NA
2007243	2005131	2	1	400.9761319	NA	NA	NA	NA	NA	514.8279522	1	NA	NA	NA	NA	13	NA
2007248	355	4	5	NA	655.4417541	2012069	38.78219376	6	NA	707.6049387	NA	204.5704022	447.468599	NA	NA	13	NA
2007248	355	4	4	NA	560.1872432	2011089	28.57635329	5	NA	718.9447615	1	186.4266858	442.4680851	NA	NA	13	NA
2007248	355	4	3	NA	455.860874	2010084	37.42141503	5	NA	NA	1	176.9012347	409.119171	NA	NA	13	NA
2007248	355	4	2	NA	431.8204498	2009061	35.38024694	5	480.808484	464.9327322	1	227.4768441	476.2454128	NA	NA	13	NA
2007248	355	4	1	396.8937958	NA	NA	NA	NA	NA	489.8803422	1	NA	NA	NA	NA	13	NA
2007252	2005324	2	7	NA	684.9252932	2014122	42.63773349	6	755.2321942	766.5720169	0	130.181165	335.25	NA	NA	7	NA
2007252	2005324	2	6	NA	653.1737896	2013079	40.82336185	6	NA	NA	1	200.488066	445.4679803	NA	NA	7	NA
2007252	2005324	2	5	NA	616.8863568	2012101	41.95734412	6	NA	630.4941441	1	180.076385	449.2	NA	NA	7	NA
2007252	2005324	2	4	NA	501.2201649	2011066	31.0711143	5	NA	630.4941441	1	NA	NA	NA	NA	7	NA
2007252	2005324	2	3	NA	430.0060781	2010084	36.96782212	4	NA	NA	1	196.8593227	455.9170984	NA	NA	7	NA
2007252	2005324	2	2	NA	392.8114596	2009068	33.11228239	5	598.7426405	478.5405195	1	211.1474993	454.3388626	NA	NA	7	NA
2007252	2005324	2	1	314.7934791	NA	NA	NA	NA	NA	421.8414058	1	NA	NA	NA	NA	7	NA
2007254	2005313	2	2	NA	392.8114596	2009064	38.78219376	5	NA	NA	NA	NA	NA	NA	NA	13	NA
2007254	2005313	2	1	342.4626466	NA	NA	NA	NA	NA	444.5210512	1	NA	NA	NA	NA	13	NA
2007260	346	11	7	NA	619.1543214	2014078	45.5860874	5	616.8863568	603.2785695	0	281.2276039	612.5072115	NA	NA	7	NA
2007260	346	11	6	NA	619.1543214	2013100	43.99851222	6	NA	NA	1	271.2485598	661.3131868	NA	NA	7	NA
2007260	346	11	5	NA	564.7231722	2012078	37.19461857	6	NA	576.062995	1	265.8054449	603.8181818	NA	NA	7	NA
2007260	346	11	4	NA	517.0959168	2011069	35.60704339	5	NA	571.5270659	1	266.7126307	580.6514423	NA	NA	7	NA
2007260	346	11	3	NA	439.9851222	2010062	39.00899021	5	NA	NA	1	248.5689144	526.5116279	NA	NA	7	NA
2007260	346	11	2	NA	439.0779363	2009062	35.60704339	5	399.1617603	467.2006967	1	247.2081356	519.202765	NA	NA	7	NA
2007260	346	11	1	363.7815134	NA	NA	NA	NA	NA	476.2725549	1	NA	NA	NA	NA	7	NA
2007265	810+423	NA	10	NA	682.6573287	2017094	47.17366258	6	732.5525487	793.7875915	1	131.5419437	328.2941176	NA	NA	13	NA
2007265	810+423	NA	9	NA	707.6049387	2016077	36.51422921	5	635.0300732	671.317506	1	185.9730929	397.6244131	NA	NA	13	NA
2007265	810+423	NA	8	NA	689.4612223	2015082	48.0808484	6	578.3309595	641.8339669	1	206.3847738	492.7297297	NA	NA	13	NA
2007265	810+423	NA	7	NA	700.8010451	2014123	47.62725549	6	623.6902505	773.3759106	1	162.8398545	424.4478528	NA	NA	13	NA
2007265	810+423	NA	6	NA	673.5854705	2013102	50.34881295	5	NA	NA	1	231.3323838	565.4166667	NA	NA	13	NA
2007265	810+423	NA	5	NA	607.8144986	2012075	37.64821148	5	NA	737.0884778	1	201.3952518	451.1840796	NA	NA	13	NA
2007265	810+423	NA	4	NA	555.6513141	2011093	40.36976894	5	NA	657.7097187	1	202.7560305	487.8586957	NA	NA	13	NA
2007265	810+423	NA	3	NA	517.0959168	2010083	43.77171576	5	NA	NA	1	145.6033239	333.7293814	NA	NA	13	NA
2007265	810+423	NA	2	NA	449.0569803	2009063	34.47306112	5	452.6857236	NA	1	140.3870055	297.6087963	NA	NA	13	NA
2007265	810+423	NA	1	419.1198483	NA	NA	NA	NA	NA	485.3444131	1	NA	NA	NA	NA	13	NA
2007268	1107	6	6	NA	866.362457	2013080	46.49327322	7	NA	NA	NA	NA	NA	NA	NA	13	NA
2007268	1107	6	5	NA	798.3235206	2012102	50.80240586	6	NA	805.1274142	1	275.7844889	696.3678161	NA	NA	13	NA
2007268	1107	6	4	NA	666.7815769	2011070	38.32860085	5	NA	839.1468825	1	NA	NA	NA	NA	13	NA
2007268	1107	6	3	NA	555.6513141	2010083	36.28743275	5	NA	NA	1	227.7036405	525.9278351	NA	NA	13	NA
2007268	1107	6	2	NA	510.2920231	2009081	30.39072493	5	527.9821466	519.3638813	1	202.982827	460.9520202	NA	NA	13	NA
2007268	1107	6	2	NA	510.2920231	2009081	31.29791075	5	527.9821466	519.3638813	1	NA	NA	NA	NA	13	NA
2007268	1107	6	1	436.3563789	NA	NA	NA	NA	NA	576.062995	1	NA	NA	NA	NA	13	NA
2008003	2006202	2	3	NA	523.8998104	2011090	NA	NA	NA	NA	NA	NA	NA	NA	NA	12	NA
2008003	2006202	2	2	NA	447.2426087	2010051	29.0299462	5	NA	NA	1	148.7784743	303.4690265	NA	NA	12	NA
2008003	2006202	2	1	404.6048752	NA	NA	NA	NA	NA	483.0764485	1	NA	NA	NA	NA	12	NA
2008014	8092	NA	12	NA	703.0690096	2020066	45.35929094	5.5	687.1932578	712.1408678	1	252.1976576	579.3846154	NA	NA	12	NA
2008014	8092	10	11	NA	730.2845842	2019066	42.63773349	5	723.4806905	780.1798042	1	288.0314975	662.7435897	NA	NA	12	NA
2008014	8092	10	10	NA	723.4806905	2018074	44.45210512	5	662.2456478	728.0166196	1	292.5674266	685.0942408	NA	NA	12	NA
2008014	8092	10	9	NA	734.8205133	2017073	3.85553973	6	748.4283006	705.3369742	1	301.6392848	713.1204188	NA	NA	12	NA
2008014	8092	10	8	NA	750.6962651	2016077	39.91617603	5	689.4612223	734.8205133	1	301.1856919	642.3661972	NA	NA	12	NA
2008014	8092	10	7	NA	709.8729033	2015103	41.0501583	6	603.2785695	641.8339669	1	247.2081356	658.625	NA	NA	12	NA
2008014	8092	10	6	NA	725.7486551	2014076	51.25599877	6	716.6767969	762.0360879	1	311.1647359	672.3571429	NA	NA	12	NA
2008014	8092	10	5	NA	707.6049387	2013065	48.76123776	5	NA	NA	1	297.5569486	625.6682028	NA	NA	12	NA
2008014	8092	10	4	NA	576.062995	2012115	46.26647676	5	NA	684.9252932	1	249.4761002	672.4347826	NA	NA	12	NA
2008014	8092	10	3	NA	535.2396331	2011062	38.78219376	4	NA	625.958215	1	NA		NA	NA	12	NA
2008014	8092	10	2	NA	NA	2010053	35.38024694	5	NA	NA	1	199.1272872	408.3794643	NA	NA	12	NA
2008014	8092	10	1	420.0270341	NA	NA	NA	NA	NA	528.4357395	1	NA		NA	NA	12	NA
2008016	9012	9	5	NA	700.8010451	2013072	33.11228239	6	NA	NA	NA	240.404242	519.1190476	NA	NA	12	NA
2008016	9012	9	4	NA	601.010605	2012058	31.75150366	6	NA	709.8729033	1	272.1557457	568.3944954	NA	NA	12	NA
2008016	9012	9	3	NA	553.3833495	2011064	27.66916748	4	NA	NA	1	244.9401711	522.0093897	NA	NA	12	NA
2008016	9012	9	2	NA	542.0435268	2010066	31.29791075	5	NA	NA	1	229.5180122	493.5734597	NA	NA	12	NA
2008016	9012	9	1	460.3968031	NA	NA	NA	NA	NA	596.4746759	1	NA		NA	NA	12	NA
2008019	243	6	12	NA	591.9387468	2020094	42.86452994	5	539.7755622	628.2261796	1	176.9012347	457.239521	NA	NA	12	NA
2008019	243	6	11	NA	653.1737896	2019071	42.63773349	5	623.6902505	688.3272401	1	242.6722065	569.8157895	NA	NA	12	NA
2008019	243	6	10	NA	650.905825	2018083	44.45210512	6	598.7426405	625.958215	1	254.0120293	618.3846154	NA	NA	12	NA
2008019	243	6	9	NA	709.8729033	2017097	46.26647676	6	666.7815769	696.265116	1	240.404242	627.3892216	NA	NA	12	NA
2008019	243	6	8	NA	628.2261796	2016079	37.42141503	6	678.1213996	684.9252932	1	298.4641344	641.6350711	NA	NA	12	NA
2008019	243	6	7	NA	659.9776832	2015072	38.32860085	6	503.4881295	578.3309595	1	265.351852	610.6666667	NA	NA	12	NA
2008019	243	6	6	NA	635.0300732	2014123	38.5553973	6	619.1543214	671.317506	1	210.46711	561.6564417	NA	NA	12	NA
2008019	243	6	5	NA	628.2261796	2013106	51.25599877	6	NA	NA	1	254.0120293	633.6534091	NA	NA	12	NA
2008019	243	6	4	NA	539.7755622	2012067	27.21557457	6	NA	625.958215	1	258.0943655	559.2583732	NA	NA	12	NA
2008019	243	6	3	NA	508.0240586	2011064	31.97830012	4	NA	610.0824632	1	234.0539413	499.2676056	NA	NA	12	NA
2008019	243	6	2	NA	422.7485916	2010053	31.52470721	5	NA	NA	1	226.7964547	463.484375	NA	NA	12	NA
2008019	243	6	1	421.8414058	NA	NA	NA	NA	NA	NA	1	0		NA	NA	12	NA
2008020	355	5	4	NA	582.8668886	2012066	26.5351852	6	NA	648.6378605	0	255.8264009	551.9642857	NA	NA	4	NA
2008020	355	5	3	NA	528.4357395	2011107	30.16392848	5	NA	628.2261796	1	210.0135171	544.6323529	NA	NA	4	NA
2008020	355	5	2	NA	494.4162713	2010092	34.24626466	5	NA	NA	1	232.2395696	559.1891892	NA	NA	4	NA
2008020	355	5	1	453.5929094	NA	NA	NA	NA	NA	508.0240586	1	NA	NA	NA	NA	4	NA
2008026	2005292	3	2	NA	462.6647676	NA	NA	NA	NA	NA	NA	NA	NA	NA	NA	2	NA
2008026	2005292	3	1	419.1198483	NA	NA	NA	NA	NA	460.3968031	0	NA	NA	NA	NA	2	NA
2008028	396	5	5	NA	591.9387468	2013113	46.26647676	6	NA	NA	0	260.36233	674.5443787	NA	NA	5	NA
2008028	396	5	4	NA	539.7755622	2012066	30.61752139	6	NA	571.5270659	1	302.0928777	651.75	NA	NA	5	NA
2008028	396	5	3	NA	469.4686613	2011086	37.64821148	5	NA	566.9911368	1	225.435676	527.3455497	NA	NA	5	NA
2008028	396	5	2	NA	449.9641662	2010091	37.19461857	5	NA	NA	1	236.7754987	566.9462366	NA	NA	5	NA
2008028	396	5	1	406.4192469	NA	NA	NA	NA	NA	498.9522004	1	NA	NA	NA	NA	5	NA
2008033	380	5	6	NA	637.2980378	2014102	50.12201649	6	680.3893642	666.7815769	0	244.0329853	586.7907609	NA	NA	6	NA
2008033	380	5	5	NA	NA	2013083	42.86452994	6	NA	NA	1	252.1976576	569.9145729	NA	NA	6	NA
2008033	380	5	4	NA	544.3114913	2012115	37.42141503	5	NA	610.0824632	1	239.4970562	649.7515528	NA	NA	6	NA
2008033	380	5	3	NA	521.6318459	2011069	38.10180439	5	NA	587.4028177	1	249.4761002	543.2788462	NA	NA	6	NA
2008033	380	5	2	NA	460.3968031	2010075	33.11228239	5	NA	NA	1	203.6632163	454.5841584	NA	NA	6	NA
2008033	380	5	1	430.913264	NA	NA	NA	NA	NA	519.3638813	1	NA	NA	NA	NA	6	NA
2008034	2005279	3	3	NA	462.6647676	NA	NA	NA	NA	NA	NA	NA		NA	NA	12	NA
2008034	2005279	3	2	NA	421.8414058	2010076	46.94686613	5	NA	NA	1	241.3114278	540.5273632	NA	NA	12	NA
2008034	2005279	3	1	391.9042738	NA	NA	NA	NA	NA	485.3444131	1	NA		NA	NA	12	NA
2008036	3668	10	4	NA	648.6378605	2012097	47.62725549	NA	NA	NA	NA	NA	NA	NA	NA	12	NA
2008036	3668	10	3	NA	535.2396331	2011072	31.75150366	5	NA	669.0495414	1	178.2620134	393	NA	NA	12	NA
2008036	3668	10	2	NA	474.0045904	2010078	38.32860085	5	NA	NA	1	159.2111112	359.0351759	NA	NA	12	NA
2008036	3668	10	1	NA	NA	NA	NA	NA	NA	544.3114913	1	NA	NA	NA	NA	12	NA
2008037	2005241	3	2	NA	483.0764485	NA	NA	NA	NA	NA	NA	NA	NA	NA	NA	2	NA
2008037	2005241	3	1	404.6048752	NA	NA	NA	NA	NA	436.3563789	0	NA	NA	NA	NA	2	NA
2008038	7450	11	11	NA	607.8144986	2019071	41.73054767	5	596.4746759	612.3504277	0	249.4761002	586.1578947	NA	NA	11	NA
2008038	7450	11	10	NA	585.1348532	2018081	39.23578667	4	585.1348532	607.8144986	1	231.3323838	558.3342391	NA	NA	11	NA
2008038	7450	11	9	NA	639.5660023	2017068	42.18414058	6	673.5854705	653.1737896	1	267.6198166	612.8214286	NA	NA	11	NA
2008038	7450	11	8	NA	623.6902505	2016087	53.97755622	6	666.7815769	689.4612223	1	269.4341882	598.679803	NA	NA	11	NA
2008038	7450	11	7	NA	637.2980378	2015080	45.5860874	6	610.0824632	657.7097187	1	303.9072493	724.8181818	NA	NA	11	NA
2008038	7450	11	6	NA	650.905825	2014082	50.12201649	6	698.5330805	709.8729033	1	223.6213044	494.875	NA	NA	11	NA
2008038	7450	11	5	NA	616.8863568	2013073	33.5658753	6	NA	NA	1	226.7964547	491.84689	NA	NA	11	NA
2008038	7450	11	5	NA	NA	2013073	NA	NA	NA	NA	1	NA		NA	NA	11	NA
2008038	7450	11	4	NA	542.0435268	2012068	33.79267175	5	NA	621.4222859	1	266.7126307	580.59375	NA	NA	11	NA
2008038	7450	11	3	NA	505.756094	2011086	36.0606363	4	NA	596.4746759	1	211.3742958	494.3298429	NA	NA	11	NA
2008038	7450	11	2	NA	458.1288385	2010054	31.97830012	4	NA	NA	1	217.7245965	446.9461883	NA	NA	11	NA
2008038	7450	11	1	382.8324156	NA	NA	NA	NA	NA	485.3444131	1	NA		NA	NA	11	NA
2008042	2006031	2	3	NA	458.1288385	2011061	31.29791075	4	NA	NA	NA	NA	NA	NA	NA	12	NA
2008042	2006031	2	2	NA	419.1198483	2010088	32.43189302	4	NA	NA	1	224.9820831	531.9365079	NA	NA	12	NA
2008042	2006031	2	1	372.8533716	NA	NA	NA	NA	NA	487.6123776	1	NA	NA	NA	NA	12	NA
2008043	2006093	2	8	NA	628.2261796	2016110	NA	7	NA	NA	NA	NA	NA	NA	NA	12	NA
2008043	2006093	2	7	NA	666.7815769	2015076	36.28743275	6	544.3114913	673.5854705	1	272.1557457	638.1151832	NA	NA	12	NA
2008043	2006093	2	6	NA	625.958215	2014080	40.59656539	6	650.905825	630.4941441	1	242.2186136	531.842233	NA	NA	12	NA
2008043	2006093	2	5	NA	557.9192786	2013076	36.0606363	6	NA	NA	1	301.1856919	661.1626214	NA	NA	12	NA
2008043	2006093	2	4	NA	523.8998104	2012069	30.84431784	5	NA	653.1737896	1	283.0419755	618.6280193	NA	NA	12	NA
2008043	2006093	2	3	NA	487.6123776	2011072	40.36976894	5	NA	530.703704	1	250.383286	552	NA	NA	12	NA
2008043	2006093	2	2	NA	443.6138654	2010047	33.5658753	4	NA	NA	1	241.3114278	482.2173913	NA	NA	12	NA
2008043	2006093	2	1	385.553973	NA	NA	NA	NA	NA	503.4881295	1	NA	NA	NA	NA	12	NA
2008046	5732	13	9	NA	666.7815769	2017067	39.23578667	6	NA	NA	1	NA	NA	NA	NA	12	NA
2008046	5732	13	8	NA	653.1737896	2016075	34.01946821	6	671.317506	693.9971514	1	267.6198166	566.0465116	NA	NA	12	NA
2008046	5732	13	7	NA	655.4417541	2015090	41.73054767	6	546.5794559	673.5854705	1	269.8877811	674.5706215	NA	NA	12	NA
2008046	5732	13	6	NA	646.3698959	2014107	44.90569803	6	728.0166196	696.265116	1	253.1048435	624.6703911	NA	NA	12	NA
2008046	5732	13	5	NA	648.6378605	2013099	49.66842358	6	NA	NA	1	309.3503642	750.8251366	NA	NA	12	NA
2008046	5732	13	4	NA	566.9911368	2012067	36.0606363	5	NA	680.3893642	1	298.4641344	646.9282297	NA	NA	12	NA
2008046	5732	13	3	NA	510.2920231	2011066	37.64821148	5	NA	612.3504277	1	235.8683129	507.5734597	NA	NA	12	NA
2008046	5732	13	2	NA	471.7366258	2010052	32.20509657	5	NA	NA	1	210.9207029	429.9777778	NA	NA	12	NA
2008046	5732	13	1	450.871352	NA	NA	NA	NA	NA	555.6513141	1	NA	NA	NA	NA	12	NA
2008049	4728	10	2	NA	464.9327322	2010049	28.80314975	4	NA	NA	NA	NA		NA	NA	12	NA
2008049	4728	10	1	420.93422	NA	NA	NA	NA	NA	523.8998104	1	NA		NA	NA	12	NA
2008051	2006132	2	10	NA	641.8339669	2018078	50.80240586	4.5	557.9192786	NA	0	256.7335867	609.7005348	NA	NA	10	NA
2008051	2006132	2	9	NA	646.3698959	2017084	41.0501583	6	698.5330805	703.0690096	1	260.8159229	642.2916667	NA	NA	10	NA
2008051	2006132	2	8	NA	655.4417541	2016080	41.27695476	6	628.2261796	673.5854705	1	311.1647359	671.8333333	NA	NA	10	NA
2008051	2006132	2	7	NA	659.9776832	2015121	53.97755622	6	519.3638813	669.0495414	1	219.9925611	632.9041096	NA	NA	10	NA
2008051	2006132	2	6	NA	648.6378605	2014117	55.56513141	6	703.0690096	671.317506	1	244.9401711	628.9349112	NA	NA	10	NA
2008051	2006132	2	5	NA	632.7621087	2013101	46.94686613	6	NA	NA	1	250.383286	611.4696133	NA	NA	10	NA
2008051	2006132	2	4	NA	585.1348532	2012070	33.5658753	6	NA	NA	1	273.0629315	599.4368932	NA	NA	10	NA
2008051	2006132	2	3	NA	526.1677749	2011098	33.11228239	5	NA	603.2785695	1	234.9611271	582.6368715	NA	NA	10	NA
2008051	2006132	2	2	NA	413.6767334	2010084	24.94761002	5	NA	NA	1	NA	NA	NA	NA	10	NA
2008051	2006132	2	1	355.616841	NA	NA	NA	NA	NA	444.5210512	1	NA	NA	NA	NA	10	NA
2008054	2005179	3	8	NA	684.9252932	2016094	47.17366258	7	662.2456478	NA	NA	272.1557457	636.3560209	NA	NA	12	NA
2008054	2005179	3	7	NA	700.8010451	2015070	42.86452994	6	591.9387468	739.3564424	1	297.1033557	677.7614213	NA	NA	12	NA
2008054	2005179	3	6	NA	730.2845842	2014079	39.23578667	6	698.5330805	750.6962651	1	239.4970562	523.7342995	NA	NA	12	NA
2008054	2005179	3	5	NA	687.1932578	2013100	44.67890158	6	NA	NA	1	281.2276039	685.9038462	NA	NA	12	NA
2008054	2005179	3	4	NA	612.3504277	2012122	49.21483067	6	NA	662.2456478	1	260.36233	728.1590909	NA	NA	12	NA
2008054	2005179	3	3	NA	564.7231722	2011065	30.39072493	4	NA	623.6902505	1	221.8069327	475.0660377	NA	NA	12	NA
2008054	2005179	3	2	NA	501.2201649	2010046	34.24626466	4	NA	NA	1	243.1257995	484.1688312	NA	NA	12	NA
2008054	2005179	3	1	450.871352	NA	NA	NA	NA	NA	564.7231722	1	NA	NA	NA	NA	12	NA
2008055	2005129	3	12	NA	632.7621087	2020078	48.53444131	5.5	601.010605	587.4028177	1	228.6108264	551.726776	NA	NA	12	NA
2008055	2005129	3	11	NA	648.6378605	2019067	41.0501583	5	589.6707823	620.2883037	1	276.6916748	639.4561856	NA	NA	12	NA
2008055	2005129	3	10	NA	585.1348532	2018105	51.93638813	4.5	569.2591013	585.1348532	1	247.2081356	666.078125	NA	NA	12	NA
2008055	2005129	3	9	NA	648.6378605	2017067	35.38024694	6	NA	632.7621087	1	NA	NA	NA	NA	12	NA
2008055	2005129	3	9	NA	648.6378605	2017067	32.65868948	6	NA	632.7621087	1	251.7440647	574.6142132	NA	NA	12	NA
2008055	2005129	3	8	NA	648.6378605	2016075	45.13249449	6	664.5136123	666.7815769	1	296.6497628	628.2093023	NA	NA	12	NA
2008055	2005129	3	7	NA	644.1019314	2015107	43.54491931	6	548.8474204	666.7815769	1	256.2799938	696.90625	NA	NA	12	NA
2008055	2005129	3	6	NA	628.2261796	2014078	51.48279522	6	625.958215	669.0495414	1	254.9192151	555.53125	NA	NA	12	NA
2008055	2005129	3	5	NA	616.8863568	2013076	46.94686613	6	NA	NA	1	283.9491613	623.4635922	NA	NA	12	NA
2008055	2005129	3	4	NA	544.3114913	2012072	34.01946821	6	NA	589.6707823	1	249.0225073	551.3235294	NA	NA	12	NA
2008055	2005129	3	3	NA	503.4881295	2011073	36.96782212	5	NA	542.0435268	1	243.1257995	538.2279412	NA	NA	12	NA
2008055	2005129	3	2	NA	455.860874	2010077	31.0711143	5	NA	NA	1	188.2410574	423.6625	NA	NA	12	NA
2008055	2005129	3	1	389.1827163	NA	NA	NA	NA	NA	498.9522004	1	NA	NA	NA	NA	12	NA
2008056	529	13	4	NA	487.6123776	2012074	38.32860085	6	NA	532.9716686	0	312.0719217	696.9628713	NA	NA	4	NA
2008056	529	13	3	NA	474.0045904	2011091	39.23578667	5	NA	537.5075977	1	210.9207029	503.6639785	NA	NA	4	NA
2008056	529	13	2	NA	429.0988923	2010076	39.68937958	5	NA	NA	1	234.0539413	524.5273632	NA	NA	4	NA
2008056	529	13	1	358.3383985	NA	NA	NA	NA	NA	NA	1	NA	NA	NA	NA	4	NA
2008057	385	5	5	NA	512.5599877	2013095	36.51422921	5	NA	NA	NA	NA	NA	NA	NA	12	NA
2008057	385	5	4	NA	458.1288385	2012074	36.51422921	6	NA	580.5989241	1	266.7126307	595.5371287	NA	NA	12	NA
2008057	385	5	3	NA	464.9327322	2011073	31.97830012	4	NA	544.3114913	1	211.8278887	468.9436275	NA	NA	12	NA
2008057	385	5	2	NA	427.2845207	2010052	32.65868948	5	NA	NA	1	236.7754987	482	NA	NA	12	NA
2008057	385	5	1	382.8324156	NA	NA	NA	NA	NA	471.7366258	1	NA	NA	NA	NA	12	NA
2008061	3852	15	5	NA	700.8010451	NA	NA	NA	NA	NA	NA	NA	NA	NA	NA	12	NA
2008061	3852	15	4	NA	612.3504277	2012064	37.19461857	6	NA	725.7486551	1	229.5180122	492	NA	NA	12	NA
2008061	3852	15	3	NA	528.4357395	2011066	31.29791075	4	NA	671.317506	1	149.2320672	321.6066351	NA	NA	12	NA
2008061	3852	15	2	NA	427.2845207	2010055	34.01946821	5	NA	NA	1	154.2215892	319.7072072	NA	NA	12	NA
2008061	3852	15	1	408.2336185	NA	NA	NA	NA	NA	514.8279522	1	NA	NA	NA	NA	12	NA
2008064	3682	15	2	NA	530.703704	2010044	29.48353911	4	NA	NA	NA	NA		NA	NA	12	NA
2008064	3682	15	1	510.2920231	NA	NA	NA	NA	NA	614.6183923	1	NA		NA	NA	12	NA
2008067	2005193	3	3	NA	478.5405195	2011067	31.29791075	4	NA	NA	NA	252.1976576	544.4047619	NA	NA	12	NA
2008067	2005193	3	2	NA	433.6348214	2010049	31.75150366	4	NA	NA	1	227.7036405	458.4210526	NA	NA	12	NA
2008067	2005193	3	1	395.533017	NA	NA	NA	NA	NA	514.8279522	1	NA	NA	NA	NA	12	NA
2008068	2006144	2	4	NA	585.1348532	2012062	30.84431784	5	NA	666.7815769	0	273.9701173	581.4579439	NA	NA	4	NA
2008068	2006144	2	3	NA	508.0240586	2011092	38.32860085	5	NA	628.2261796	1	222.7141185	534.9459459	NA	NA	4	NA
2008068	2006144	2	2	NA	485.3444131	2010054	40.82336185	5	NA	NA	1	244.0329853	501.838565	NA	NA	4	NA
2008068	2006144	2	1	412.7695476	NA	NA	NA	NA	NA	542.0435268	1	NA	NA	NA	NA	4	NA
2008069	2005181	3	11	NA	707.6049387	2019093	51.25599877	5	632.7621087	698.5330805	0	272.1557457	707.2559524	NA	NA	11	NA
2008069	2005181	3	10	NA	748.4283006	2018075	54.43114913	5	732.5525487	632.7621087	1	335.658753	788.9473684	NA	NA	11	NA
2008069	2005181	3	9	NA	739.3564424	2017088	52.16318459	6	750.6962651	743.8923715	1	308.4431784	773.0965909	NA	NA	11	NA
2008069	2005181	3	8	NA	748.4283006	2016096	53.75075977	NA	712.1408678	734.8205133	1	307.5359926	725.3650794	NA	NA	11	NA
2008069	2005181	3	7	NA	716.6767969	2015079	56.24552077	6	619.1543214	698.5330805	1	367.4102566	872.0319149	NA	NA	11	NA
2008069	2005181	3	6	NA	716.6767969	2014070	43.54491931	6	757.5001588	714.4088324	1	283.0419755	597.1111111	NA	NA	11	NA
2008069	2005181	3	5	NA	623.6902505	2013073	41.73054767	6	NA	NA	1	298.4641344	647.1674641	NA	NA	11	NA
2008069	2005181	3	4	NA	621.4222859	2012092	44.45210512	6	NA	548.8474204	1	292.1138337	706.3152174	NA	NA	11	NA
2008069	2005181	3	3	NA	571.5270659	2011069	36.74102566	4	NA	NA	1	271.2485598	590.5432692	NA	NA	11	NA
2008069	2005181	3	2	NA	496.6842358	2010073	43.0913264	5	NA	NA	1	268.5270024	594.4362745	NA	NA	11	NA
2008069	2005181	3	1	443.6138654	NA	NA	NA	NA	NA	576.062995	1	NA	NA	NA	NA	11	NA
2008070	4063	14	12	NA	NA	NA	NA	NA	NA	NA	NA	NA	NA	NA	NA	12	NA
2008070	4063	14	11	NA	707.6049387	2019062	40.82336185	5.5	610.0824632	789.2516624	1	NA	NA	NA	NA	12	NA
2008070	4063	14	10	NA	693.9971514	2018090	52.84357395	5	657.7097187	675.8534351	1	249.4761002	624.3142857	NA	NA	12	NA
2008070	4063	14	9	NA	696.265116	2017063	20.41168092	6	725.7486551	728.0166196	1	222.2605256	498.8557214	NA	NA	12	NA
2008070	4063	14	8	NA	718.9447615	2016102	42.41093703	6	673.5854705	696.265116	1	303.0000635	719.9494681	NA	NA	12	NA
2008070	4063	14	7	NA	728.0166196	2015072	36.96782212	6	625.958215	616.8863568	1	272.1557457	626.5897436	NA	NA	12	NA
2008070	4063	14	6	NA	682.6573287	2014076	32.88548593	6	750.6962651	725.7486551	1	250.383286	540.5833333	NA	NA	12	NA
2008070	4063	14	5	NA	659.9776832	2013078	40.82336185	6	NA	NA	1	304.8144351	674.8529412	NA	NA	12	NA
2008070	4063	14	4	NA	616.8863568	2012076	41.50375121	5	NA	610.0824632	1	331.5764168	746.9875	NA	NA	12	NA
2008070	4063	14	3	NA	546.5794559	2011116	31.97830012	6	NA	664.5136123	1	213.1886674	579.1801242	NA	NA	12	NA
2008070	4063	14	2	NA	501.2201649	2010049	36.28743275	4	NA	NA	1	232.2395696	468.4210526	NA	NA	12	NA
2008070	4063	14	1	471.7366258	NA	NA	NA	NA	NA	564.7231722	1	NA	NA	NA	NA	12	NA
2008073	52	8	1	469.4686613	NA	NA	NA	NA	NA	566.9911368	1	NA		NA	NA	12	NA
2008077	391	5	3	NA	544.3114913	2011111	32.88548593	5	NA	621.4222859	0	182.3443496	479.4126506	NA	NA	3	NA
2008077	391	5	2	NA	494.4162713	2010050	31.75150366	4	NA	NA	1	233.1467554	470.969163	NA	NA	3	NA
2008077	391	5	1	400.0689461	NA	NA	NA	NA	NA	NA	1	NA		NA	NA	3	NA
2008080	21	8	5	NA	632.7621087	2013091	45.81288385	6	NA	NA	NA	NA		NA	NA	12	NA
2008080	21	8	4	NA	557.9192786	2012093	44.22530867	6	NA	578.3309595	1	296.6497628	720.9016393	NA	NA	12	NA
2008080	21	8	3	NA	498.9522004	2011105	29.0299462	5	NA	580.5989241	1	203.2096234	521.6744186	NA	NA	12	NA
2008080	21	8	2	NA	474.0045904	2010047	30.84431784	4	NA	NA	1	261.2695158	520.7826087	NA	NA	12	NA
2008080	21	8	1	NA	NA	NA	NA	NA	NA	378.2964865	1	NA		NA	NA	12	NA
2008087	2005269	3	7	NA	655.4417541	2015073	48.53444131	6	553.3833495	591.9387468	0	346.9985757	802.3092784	NA	NA	7	NA
2008087	2005269	3	6	NA	659.9776832	2014073	37.87500794	5	646.3698959	709.8729033	1	244.9401711	522.8544601	NA	NA	7	NA
2008087	2005269	3	5	NA	546.5794559	2013071	38.32860085	5	NA	NA	1	259.4551442	558.1374408	NA	NA	7	NA
2008087	2005269	3	4	NA	566.9911368	2012093	45.81288385	6	NA	601.010605	1	285.7635329	693.5956284	NA	NA	7	NA
2008087	2005269	3	3	NA	487.6123776	2011071	46.72006967	5	NA	562.4552077	1	250.383286	549.8203883	NA	NA	7	NA
2008087	2005269	3	2	NA	451.7785378	2010072	36.0606363	6	NA	NA	1	222.2605256	490	NA	NA	7	NA
2008087	2005269	3	1	399.1617603	NA	NA	NA	NA	NA	521.6318459	1	NA	NA	NA	NA	7	NA
2008088	6	NA	4	NA	569.2591013	2012095	45.35929094	6	NA	612.3504277	0	217.2710036	529.2541436	NA	NA	4	NA
2008088	6	NA	3	NA	487.6123776	2011066	31.0711143	5	NA	569.2591013	1	219.9925611	473.1563981	NA	NA	4	NA
2008088	6	NA	2	NA	NA	2010001	NA	5	NA	NA	1	206.3847738	337.9528986	NA	NA	4	NA
2008088	6	NA	1	405.512061	NA	NA	NA	NA	NA	467.2006967	1	NA	NA	NA	NA	4	NA
2008096	3105	15	3	NA	501.2201649	NA	NA	NA	NA	NA	NA	NA	NA	NA	NA	12	NA
2008096	3105	15	2	NA	462.6647676	2010073	41.73054767	5	NA	NA	1	219.9925611	486.9264706	NA	NA	12	NA
2008096	3105	15	1	NA	NA	NA	NA	NA	NA	526.1677749	1	NA	NA	NA	NA	12	NA
2008100	136	8	2	NA	453.5929094	NA	NA	NA	NA	NA	NA	NA		NA	NA	2	NA
2008100	136	8	1	434.5420072	NA	NA	NA	NA	NA	519.3638813	0	NA		NA	NA	2	NA
2008101	2006035	2	1	337.4731246	NA	NA	NA	NA	NA	413.6767334	NA	NA	NA	NA	NA	12	NA
2008103	383	5	12	NA	630.4941441	2020095	45.81288385	5	539.7755622	594.2067114	0	204.5704022	533.2289157	NA	NA	12	NA
2008103	383	5	11	NA	666.7815769	2019068	41.73054767	5.5	641.8339669	648.6378605	1	290.299462	674.0725389	NA	NA	12	NA
2008103	383	5	10	NA	648.6378605	2018067	39.91617603	5	664.5136123	635.0300732	1	274.4237102	623.2777778	NA	NA	12	NA
2008103	383	5	9	NA	671.317506	2017068	NA	6	693.9971514	680.3893642	1	312.9791075	NA	NA	NA	12	NA
2008103	383	5	8	NA	666.7815769	2016075	34.92665403	6	644.1019314	716.6767969	1	269.4341882	569.9534884	NA	NA	12	NA
2008103	383	5	7	NA	644.1019314	2015082	43.54491931	6	782.4477688	659.9776832	1	260.8159229	626.7837838	NA	NA	12	NA
2008103	383	5	6	NA	682.6573287	2014078	53.75075977	6	675.8534351	644.1019314	1	299.3713202	652.1899038	NA	NA	12	NA
2008103	383	5	5	NA	553.3833495	2013071	33.79267175	5	NA	NA	1	260.36233	559.7962085	NA	NA	12	NA
2008103	383	5	4	NA	542.0435268	2012069	27.66916748	5	NA	434.5420072	1	252.1976576	551.2173913	NA	NA	12	NA
2008103	383	5	3	NA	505.756094	2011090	37.64821148	5	NA	571.5270659	1	226.7964547	540.1390374	NA	NA	12	NA
2008103	383	5	2	NA	462.6647676	2010050	30.16392848	4	NA	NA	1	221.8069327	448.0528634	NA	NA	12	NA
2008103	383	5	1	405.512061	NA	NA	NA	NA	NA	514.8279522	1	NA	NA	NA	NA	12	NA
2008110	2006197	2	11	NA	NA	NA	NA	NA	NA	NA	NA	NA	NA	NA	NA	10	NA
2008110	2006197	2	10	NA	555.6513141	2018098	50.5756094	4.5	521.6318459	NA	0	244.9401711	637.502994	NA	NA	10	NA
2008110	2006197	2	9	NA	607.8144986	2017074	45.81288385	6	576.062995	573.7950304	1	310.711143	731.1052632	NA	NA	10	NA
2008110	2006197	2	8	NA	562.4552077	2016103	43.54491931	7	605.5465341	669.0495414	1	263.9910733	628.7807487	NA	NA	10	NA
2008110	2006197	2	7	NA	589.6707823	2015081	49.44162713	6	521.6318459	598.7426405	1	303.9072493	727.3064516	NA	NA	10	NA
2008110	2006197	2	6	NA	582.8668886	2014079	43.77171576	6	580.5989241	619.1543214	1	269.4341882	589.1932367	NA	NA	10	NA
2008110	2006197	2	5	NA	580.5989241	2013075	48.98803422	6	NA	NA	1	313.8862933	686.3574879	NA	NA	10	NA
2008110	2006197	2	4	NA	514.8279522	2012077	31.29791075	6	NA	508.0240586	1	270.341374	611.8894472	NA	NA	10	NA
2008110	2006197	2	3	NA	462.6647676	2011075	34.01946821	5	NA	517.0959168	1	223.6213044	499.2079208	NA	NA	10	NA
2008110	2006197	2	2	NA	448.1497945	2010052	35.60704339	5	NA	NA	1	243.1257995	495.3333333	NA	NA	10	NA
2008110	2006197	2	1	381.9252297	NA	NA	NA	NA	NA	NA	1	NA	NA	NA	NA	10	NA
2008111	2005197	3	7	NA	623.6902505	2015074	45.13249449	6	551.115385	650.905825	0	317.5150366	737.3367876	NA	NA	7	NA
2008111	2005197	3	6	NA	596.4746759	2014078	43.31812285	6	530.703704	646.3698959	1	277.5988606	604.5504808	NA	NA	7	NA
2008111	2005197	3	5	NA	589.6707823	2013102	58.51348532	5	NA	NA	1	268.5270024	656.3055556	NA	NA	7	NA
2008111	2005197	3	4	NA	532.9716686	2012070	29.0299462	5	NA	573.7950304	1	266.7126307	585.4563107	NA	NA	7	NA
2008111	2005197	3	3	NA	474.0045904	2011066	32.20509657	4	NA	551.115385	1	208.1991454	447.9668246	NA	NA	7	NA
2008111	2005197	3	2	NA	424.5629632	2010073	36.0606363	5	NA	NA	1	216.8174107	479.9534314	NA	NA	7	NA
2008111	2005197	3	1	369.2246283	NA	NA	NA	NA	NA	474.0045904	1	NA		NA	NA	7	NA
2008122	7762	11	6	NA	671.317506	2014077	51.02920231	6	725.7486551	766.5720169	0	244.0329853	529.8564593	NA	NA	6	NA
2008122	7762	11	5	NA	603.2785695	2013076	43.0913264	6	NA	NA	1	263.9910733	579.6359223	NA	NA	6	NA
2008122	7762	11	4	NA	603.2785695	2012070	28.34955684	4	NA	669.0495414	1	255.8264009	561.565534	NA	NA	6	NA
2008122	7762	11	3	NA	526.1677749	2011116	35.38024694	5	NA	628.2261796	1	176.9012347	475.2670807	NA	NA	6	NA
2008122	7762	11	2	NA	467.2006967	2010047	29.48353911	5	NA	NA	1	209.1063312	417.9565217	NA	NA	6	NA
2008122	7762	11	1	431.8204498	NA	NA	NA	NA	NA	530.703704	1	NA	NA	NA	NA	6	NA
2008128	8271	7	3	NA	517.0959168	NA	NA	NA	NA	NA	NA	NA	NA	NA	NA	12	NA
2008128	8271	7	2	NA	471.7366258	2010048	30.16392848	4	NA	NA	1	225.8892689	452.7772926	NA	NA	12	NA
2008128	8271	7	1	451.7785378	NA	NA	NA	NA	NA	528.4357395	1	NA	NA	NA	NA	12	NA
2008129	173	7	2	NA	365.595885	2010059	24.94761002	3.5	NA	NA	NA	NA	NA	NA	NA	12	NA
2008129	173	7	1	441.7994938	NA	NA	NA	NA	NA	535.2396331	1	NA	NA	NA	NA	12	NA
2008137	3258	10	11	NA	621.4222859	2019082	42.18414058	4.5	625.958215	639.5660023	0	251.7440647	622.1061453	NA	NA	11	NA
2008137	3258	10	10	NA	619.1543214	2018089	43.31812285	4.5	582.8668886	598.7426405	1	235.8683129	589.9460227	NA	NA	11	NA
2008137	3258	10	9	NA	648.6378605	2017074	36.51422921	6	669.0495414	641.8339669	1	251.7440647	592.4605263	NA	NA	11	NA
2008137	3258	10	8	NA	644.1019314	2016078	33.79267175	6	632.7621087	698.5330805	1	260.36233	557.5070755	NA	NA	11	NA
2008137	3258	10	7	NA	662.2456478	2015109	58.74028177	6	555.6513141	657.7097187	1	285.7635329	778.8829114	NA	NA	11	NA
2008137	3258	10	6	NA	664.5136123	2014085	37.87500794	6	675.8534351	718.9447615	1	215.0030391	481.7711443	NA	NA	11	NA
2008137	3258	10	5	NA	641.8339669	2013077	36.0606363	6	NA	NA	1	280.320418	618	NA	NA	11	NA
2008137	3258	10	4	NA	553.3833495	2012099	39.91617603	6	NA	621.4222859	1	238.5898704	595.2881356	NA	NA	11	NA
2008137	3258	10	3	NA	469.4686613	2011108	30.16392848	5	NA	NA	1	218.6317823	570.5088757	NA	NA	11	NA
2008137	3258	10	2	NA	458.1288385	2010085	37.64821148	5	NA	NA	1	204.1168092	474.8489583	NA	NA	11	NA
2008137	3258	10	1	418.2126625	NA	NA	NA	NA	NA	503.4881295	1	NA		NA	NA	11	NA
2008138	7452	11	5	NA	716.6767969	2013098	42.86452994	7	NA	NA	NA	NA	NA	NA	NA	12	NA
2008138	7452	11	4	NA	614.6183923	2012116	47.17366258	6	NA	723.4806905	1	152.4072176	401.25	NA	NA	12	NA
2008138	7452	11	3	NA	535.2396331	2011086	28.34955684	5	NA	657.7097187	1	196.8593227	461.2303665	NA	NA	12	NA
2008138	7452	11	2	NA	453.5929094	2010077	33.11228239	5	NA	NA	1	133.8099083	300.55	NA	NA	12	NA
2008138	7452	11	1	428.1917065	NA	NA	NA	NA	NA	508.0240586	1	NA	NA	NA	NA	12	NA
2008141	2006110	2	5	NA	523.8998104	2013123	45.81288385	5	NA	NA	0	249.4761002	679.8993711	NA	NA	5	NA
2008141	2006110	2	4	NA	494.4162713	2012095	30.61752139	5	NA	582.8668886	1	0	NA	NA	NA	5	NA
2008141	2006110	2	3	NA	478.5405195	2011068	35.15345048	4	NA	521.6318459	1	237.6826845	515.4545455	NA	NA	5	NA
2008141	2006110	2	2	NA	438.1707505	2010068	32.20509657	5	NA	NA	1	210.46711	456.4784689	NA	NA	5	NA
2008141	2006110	2	1	363.7815134	NA	NA	NA	NA	NA	NA	1	NA	NA	NA	NA	5	NA
2008144	440	14	6	NA	644.1019314	2014104	47.85405195	6	671.317506	698.5330805	0	231.3323838	561.1181319	NA	NA	6	NA
2008144	440	14	5	NA	650.905825	2013100	50.5756094	6	NA	NA	1	292.1138337	711.293956	NA	NA	6	NA
2008144	440	14	4	NA	537.5075977	2012071	30.39072493	6	NA	616.8863568	1	233.1467554	514	NA	NA	6	NA
2008144	440	14	3	NA	521.6318459	2011076	38.78219376	5	NA	571.5270659	1	210.46711	471.5323383	NA	NA	6	NA
2008144	440	14	2	NA	464.9327322	2010057	33.11228239	5	NA	NA	1	184.6123141	384.2272727	NA	NA	6	NA
2008144	440	14	1	421.8414058	NA	NA	NA	NA	NA	528.4357395	1	NA	NA	NA	NA	6	NA
2008153	2006117	2	3	NA	489.8803422	NA	NA	NA	NA	NA	NA	NA	NA	NA	NA	12	NA
2008153	2006117	2	2	NA	455.860874	2010053	34.47306112	5	NA	NA	1	244.9401711	500.6428571	NA	NA	12	NA
2008153	2006117	2	1	394.6258312	NA	NA	NA	NA	NA	467.2006967	1	NA	NA	NA	NA	12	NA
2008172	4768	10	2	NA	419.1198483	NA	NA	NA	NA	NA	NA	NA	NA	NA	NA	2	NA
2008172	4768	10	1	433.6348214	NA	NA	NA	NA	NA	544.3114913	0	NA	NA	NA	NA	2	NA
2008183	2006036	2	3	NA	419.1198483	NA	NA	NA	NA	NA	NA	NA	NA	NA	NA	2	NA
2008183	2006036	2	2	NA	401.8833178	2010044	32.20509657	4	NA	NA	0	231.3323838	457.2446352	NA	NA	2	NA
2008183	2006036	2	1	344.7306112	NA	NA	NA	NA	NA	425.4701491	1	NA	NA	NA	NA	2	NA
2008195	2005303	3	1	372.8533716	NA	NA	NA	NA	NA	485.3444131	0	NA	NA	NA	NA	1	NA
2008207	2142	16	5	NA	725.7486551	2013082	54.65794559	6	NA	NA	NA	NA	NA	NA	NA	12	NA
2008207	2142	16	4	NA	648.6378605	2012067	38.5553973	6	NA	723.4806905	1	275.330896	597.0095694	NA	NA	12	NA
2008207	2142	16	3	NA	553.3833495	2011068	40.82336185	4	NA	664.5136123	1	227.7036405	494.1148325	NA	NA	12	NA
2008207	2142	16	2	NA	462.6647676	2010050	38.5553973	4	NA	NA	1	214.5494462	435.3964758	NA	NA	12	NA
2008207	2142	16	1	435.4491931	NA	NA	NA	NA	NA	537.5075977	1	NA	NA	NA	NA	12	NA
2008209	2006075	2	5	NA	644.1019314	2013097	50.5756094	6	NA	NA	0	NA	NA	NA	NA	5	NA
2008209	2006075	2	4	NA	560.1872432	2012072	42.86452994	5	NA	591.9387468	1	312.9791075	692.9191176	NA	NA	5	NA
2008209	2006075	2	3	NA	494.4162713	2011111	36.0606363	5	NA	553.3833495	1	200.0344731	525.9307229	NA	NA	5	NA
2008209	2006075	2	2	NA	419.1198483	2010101	38.32860085	5	NA	NA	1	218.1781894	546.3323864	NA	NA	5	NA
2008209	2006075	2	1	354.7096552	NA	NA	NA	NA	NA	449.9641662	1	NA	NA	NA	NA	5	NA
2008214	2006100	2	3	NA	455.860874	NA	NA	NA	NA	NA	NA	NA	NA	NA	NA	2	NA
2008214	2006100	2	2	NA	398.2545745	2010049	35.38024694	4	NA	NA	0	247.6617286	498.7894737	NA	NA	2	NA
2008214	2006100	2	1	351.9880977	NA	NA	NA	NA	NA	455.860874	1	NA	NA	NA	NA	2	NA
2008220	2005250	3	5	NA	603.2785695	2013084	35.38024694	6	NA	NA	NA	NA	NA	NA	NA	12	NA
2008220	2005250	3	4	NA	601.010605	2012073	37.42141503	6	NA	655.4417541	1	277.5988606	617.2167488	NA	NA	12	NA
2008220	2005250	3	3	NA	535.2396331	2011068	33.11228239	5	NA	614.6183923	1	239.4970562	519.291866	NA	NA	12	NA
2008220	2005250	3	2	NA	505.756094	2010056	42.41093703	5	NA	NA	1	234.9611271	487.2669683	NA	NA	12	NA
2008220	2005250	3	1	408.2336185	NA	NA	NA	NA	NA	562.4552077	1	NA	NA	NA	NA	12	NA
2008223	6051	12	3	NA	446.3354229	NA	NA	NA	NA	NA	NA	NA	NA	NA	NA	2	NA
2008223	6051	12	2	NA	426.3773349	2010076	36.51422921	5	NA	NA	0	214.0958533	479.7910448	NA	NA	2	NA
2008223	6051	12	1	353.8024694	NA	NA	NA	NA	NA	498.9522004	1	NA	NA	NA	NA	2	NA
2008226	886	10	2	NA	396.4402028	NA	NA	NA	NA	NA	NA	NA	NA	NA	NA	2	NA
2008226	886	10	1	361.0599559	NA	NA	NA	NA	NA	464.9327322	0	NA	NA	NA	NA	2	NA
2008230	2006069	2	5	NA	696.265116	2013103	42.18414058	5	NA	NA	NA	NA	NA	NA	NA	12	NA
2008230	2006069	2	4	NA	614.6183923	2012070	34.47306112	5	NA	691.7291869	1	278.5060464	611.3883495	NA	NA	12	NA
2008230	2006069	2	3	NA	535.2396331	2011070	39.68937958	5	NA	635.0300732	1	233.1467554	509.8792271	NA	NA	12	NA
2008230	2006069	2	2	NA	476.2725549	2010047	27.21557457	4	NA	NA	1	214.0958533	427.2173913	NA	NA	12	NA
2008230	2006069	2	1	384.6467872	NA	NA	NA	NA	NA	512.5599877	1	NA	NA	NA	NA	12	NA
2008237	116	7	5	NA	610.0824632	2013080	43.31812285	6	NA	NA	NA	NA	NA	NA	NA	12	NA
2008237	116	7	4	NA	517.0959168	2012098	47.85405195	6	NA	594.2067114	1	272.1557457	675.008427	NA	NA	12	NA
2008237	116	7	3	NA	471.7366258	2011095	36.28743275	5	NA	NA	NA	227.7036405	555.3296703	NA	NA	12	NA
2008237	116	7	2	NA	420.0270341	2010054	37.87500794	5	NA	NA	1	237.6826845	488.4439462	NA	NA	12	NA
2008237	116	7	1	389.1827163	NA	NA	NA	NA	NA	564.7231722	1	NA	NA	NA	NA	12	NA
2008239	2456	12	5	NA	612.3504277	2013080	39.00899021	5	NA	NA	NA	NA	NA	NA	NA	12	NA
2008239	2456	12	4	NA	603.2785695	2012092	48.98803422	6	NA	659.9776832	1	270.341374	651.6956522	NA	NA	12	NA
2008239	2456	12	3	NA	546.5794559	2011113	40.59656539	5	NA	625.958215	1	194.1377652	512.625	NA	NA	12	NA
2008239	2456	12	2	NA	474.0045904	2010051	34.69985757	5	NA	NA	1	232.2395696	471.5331858	NA	NA	12	NA
2008239	2456	12	1	411.8623618	NA	NA	NA	NA	NA	521.6318459	1	NA	NA	NA	NA	12	NA
2008244	2005296	3	5	NA	635.0300732	2013084	42.86452994	6	NA	NA	NA	NA	NA	NA	NA	12	NA
2008244	2005296	3	4	NA	510.2920231	2012069	36.74102566	5	NA	598.7426405	1	266.7126307	583.1014493	NA	NA	12	NA
2008244	2005296	3	3	NA	476.2725549	2011093	36.28743275	5	NA	553.3833495	1	202.7560305	488.8858696	NA	NA	12	NA
2008244	2005296	3	2	NA	445.4282371	2010049	34.24626466	4	NA	NA	1	219.0853753	441.8925439	NA	NA	12	NA
2008244	2005296	3	1	367.4102566	NA	NA	NA	NA	NA	485.3444131	1	NA	NA	NA	NA	12	NA
2008251	808	10	5	NA	614.6183923	2013118	50.80240586	6	NA	NA	NA	NA	NA	NA	NA	12	NA
2008251	808	10	4	NA	503.4881295	2012103	51.02920231	5	NA	569.2591013	1	297.5569486	756.5317919	NA	NA	12	NA
2008251	808	10	3	NA	505.756094	2011067	36.74102566	4	NA	539.7755622	1	259.4551442	560.3095238	NA	NA	12	NA
2008251	808	10	2	NA	462.6647676	2010065	34.92665403	5	NA	NA	1	234.9611271	503.4386792	NA	NA	12	NA
2008251	808	10	1	370.1318141	NA	NA	NA	NA	NA	508.0240586	1	NA	NA	NA	NA	12	NA
2008264	8852	10	4	NA	601.010605	2012098	24.94761002	5	NA	NA	NA	NA	NA	NA	NA	12	NA
2008264	8852	10	3	NA	542.0435268	2011070	39.91617603	5	NA	612.3504277	1	196.8593227	430.6570048	NA	NA	12	NA
2008264	8852	10	2	NA	378.2964865	2010076	29.48353911	5	NA	NA	1	131.0883508	293.4577114	NA	NA	12	NA
2008264	8852	10	1	357.4312126	NA	NA	NA	NA	NA	455.860874	1	NA	NA	NA	NA	12	NA
2008271	498	14	5	NA	NA	2013085	36.51422921	6	NA	NA	NA	NA	NA	NA	NA	12	NA
2008271	498	14	4	NA	648.6378605	2012070	28.80314975	5	NA	557.9192786	1	244.0329853	535.6966019	NA	NA	12	NA
2008271	498	14	3	NA	625.958215	2011094	36.0606363	5	NA	NA	1	185.065907	447.4918033	NA	NA	12	NA
2008271	498	14	2	NA	438.1707505	2010047	30.39072493	4	NA	NA	1	228.6108264	456.5	NA	NA	12	NA
2008271	498	14	1	353.8024694	NA	NA	NA	NA	NA	NA	1	NA	NA	NA	NA	12	NA
2008274	6461	7	3	NA	471.7366258	NA	NA	NA	NA	NA	NA	NA	NA	NA	NA	2	NA
2008274	6461	7	2	NA	377.3893007	2010092	32.65868948	5	NA	NA	0	219.9925611	529.6486486	NA	NA	2	NA
2008274	6461	7	1	379.2036723	NA	NA	NA	NA	NA	471.7366258	1	NA	NA	NA	NA	2	NA
2008278	2006044	2	5	NA	682.6573287	2013077	39.00899021	6	NA	NA	NA	NA	NA	NA	NA	12	NA
2008278	2006044	2	4	NA	607.8144986	2012069	35.60704339	6	NA	NA	NA	297.5569486	650.4202899	NA	NA	12	NA
2008278	2006044	2	3	NA	535.2396331	2011068	33.33907884	4	NA	621.4222859	1	188.2410574	408.4641148	NA	NA	12	NA
2008278	2006044	2	2	NA	441.7994938	2010050	33.5658753	4	NA	NA	1	197.7665085	400.9162996	NA	NA	12	NA
2008278	2006044	2	1	349.2665403	NA	NA	NA	NA	NA	480.808484	1	NA	NA	NA	NA	12	NA
2009004	52	9	6	NA	605.5465341	2015090	46.72006967	6	530.703704	632.7621087	0	310.711143	777.0677966	NA	NA	6	NA
2009004	52	9	5	NA	573.7950304	2014095	41.50375121	6	632.7621087	603.2785695	1	243.1257995	568.5811518	NA	NA	6	NA
2009004	52	9	4	NA	582.8668886	2013095	46.94686613	5	NA	NA	1	278.5060464	663.1390374	NA	NA	6	NA
2009004	52	9	3	NA	517.0959168	2012063	31.0711143	5	NA	508.0240586	1	286.6707188	610.8356808	NA	NA	6	NA
2009004	52	9	2	NA	467.2006967	2011065	29.0299462	4	NA	528.4357395	1	213.1886674	456.5943396	NA	NA	6	NA
2009004	52	9	1	390.9970879	NA	NA	NA	NA	NA	NA	1	NA	NA	NA	NA	6	NA
2009005	6	NA	11	NA	594.2067114	2020079	47.40045904	5	594.2067114	700.8010451	1	NA	NA	NA	NA	11	NA
2009005	6	NA	10	NA	644.1019314	2019067	36.74102566	5.5	650.905825	653.1737896	1	272.1557457	629.4278351	NA	NA	11	NA
2009005	6	NA	9	NA	644.1019314	2018094	47.62725549	5	571.5270659	603.2785695	1	278.9596393	716.4035088	NA	NA	11	NA
2009005	6	NA	8	NA	655.4417541	2017066	43.0913264	6	691.7291869	673.5854705	1	301.6392848	685.1515152	NA	NA	11	NA
2009005	6	NA	7	NA	657.7097187	2016083	44.45210512	6	703.0690096	528.4357395	1	312.9791075	684.2801932	NA	NA	11	NA
2009005	6	NA	6	NA	641.8339669	2015073	45.35929094	6	562.4552077	700.8010451	1	333.3907884	771.0051546	NA	NA	11	NA
2009005	6	NA	5	NA	639.5660023	2014123	48.76123776	6	673.5854705	639.5660023	1	239.4970562	636.3496933	NA	NA	11	NA
2009005	6	NA	4	NA	603.2785695	2013081	43.31812285	6	NA	NA	1	293.9282053	658.9950249	NA	NA	11	NA
2009005	6		3	NA	526.1677749	2012070	34.69985757	5	NA	603.2785695	1	290.299462	637.2645631	NA	NA	11	NA
2009005	6	NA	2	NA	467.2006967	2011069	33.79267175	4	NA	569.2591013	1	225.8892689	491.8918269	NA	NA	11	NA
2009005	6		1	384.6467872	NA	NA	NA	NA	NA	NA	1	NA	NA	NA	NA	11	NA
2009006	2007065	2	2	NA	437.2635647	2011061	30.39072493	4	NA	NA	NA	NA	NA	NA	NA	11	NA
2009006	2007065	2	1	317.5150366	NA	NA	NA	NA	NA	NA	1	NA	NA	NA	NA	11	NA
2009008	2007061	2	8	NA	24.0404242	NA	NA	NA	NA	NA	NA	NA	NA	NA	NA	11	NA
2009008	2007061	2	8	NA	705.3369742	2017088	40.36976894	6	728.0166196	703.0690096	1	272.1557457	684.1988636	NA	NA	11	NA
2009008	2007061	2	7	NA	691.7291869	2016065	36.0606363	6	752.9642297	705.3369742	1	305.721621	621.1555556	NA	NA	11	NA
2009008	2007061	2	6	NA	698.5330805	2015092	37.42141503	6	641.8339669	757.5001588	1	247.2081356	624.2857143	NA	NA	11	NA
2009008	2007061	2	5	NA	709.8729033	2014071	32.20509657	6	612.3504277	714.4088324	1	229.5180122	485.7674419	NA	NA	11	NA
2009008	2007061	2	4	NA	621.4222859	2013075	41.50375121	6	NA	NA	1	264.8982591	579.2415459	NA	NA	11	NA
2009008	2007061	2	3	NA	494.4162713	2012063	29.0299462	5	NA	639.5660023	1	277.1452677	590.4553991	NA	NA	11	NA
2009008	2007061	2	2	NA	467.2006967	2011085	30.39072493	4	NA	544.3114913	1	195.9521369	456.7135417	NA	NA	11	NA
2009008	2007061	2	1	373.7605574	NA	NA	NA	NA	NA	NA	1	NA	NA	NA	NA	11	NA
2009010	6051	13	2	NA	421.8414058	NA	NA	NA	NA	NA	NA	NA	NA	NA	NA	11	NA
2009010	6051	13	1	312.9791075	NA	NA	NA	NA	NA	NA	1	NA	NA	NA	NA	11	NA
2009011	2007159	2	2	NA	NA	NA	NA	NA	NA	NA	NA	NA	NA	NA	NA	2	NA
2009011	2007159	2	1	354.7096552	NA	NA	NA	NA	NA	NA	0	NA	NA	NA	NA	2	NA
2009015	YET	NA	2	NA	NA	NA	NA	NA	NA	NA	NA	NA	NA	NA	NA	2	NA
2009015	YET	NA	1	294.8353911	NA	NA	NA	NA	NA	NA	0	NA	NA	NA	NA	2	NA
2009022	3352	16	5	NA	664.5136123	NA	NA	NA	NA	NA	NA	NA	NA	NA	NA	11	NA
2009022	3352	16	4	NA	639.5660023	2013079	36.51422921	6	NA	NA	1	254.9192151	566.7438424	NA	NA	11	NA
2009022	3352	16	3	NA	548.8474204	2012070	32.43189302	4	NA	557.9192786	1	278.5060464	611.3665049	NA	NA	11	NA
2009022	3352	16	2	NA	483.0764485	2011070	31.29791075	4	NA	591.9387468	1	250.383286	547.3333333	NA	NA	11	NA
2009022	3352	16	1	386.4611588	NA	NA	NA	NA	NA	NA	1	NA	NA	NA	NA	11	NA
2009023	2007248	2	2	NA	421.8414058	2011066	30.84431784	4	NA	NA	NA	NA	NA	NA	NA	11	NA
2009023	2007248	2	1	322.0509657	NA	NA	NA	NA	NA	NA	1	NA	NA	NA	NA	11	NA
2009027	2006134	3	2	NA	NA	NA	NA	NA	NA	NA	NA	NA	NA	NA	NA	2	NA
2009027	2006134	3	1	347.4521686	NA	NA	NA	NA	NA	NA	0	NA	NA	NA	NA	2	NA
2009028	2007067	2	2	NA	445.4282371	2011066	30.39072493	4	NA	460.3968031	0	246.7545427	530.436019	NA	NA	2	NA
2009028	2007067	2	1	338.3803104	NA	NA	NA	NA	NA	NA	1	NA	NA	NA	NA	2	NA
2009031	138	8	2	NA	455.860874	2011089	34.01946821	4	NA	505.756094	0	205.0239951	486.0904255	NA	NA	2	NA
2009031	138	8	1	371.0389999	NA	NA	NA	NA	NA	NA	1	NA	NA	NA	NA	2	NA
2009033	2007051	2	10	NA	NA	2019068	34.92665403	5	NA	NA	NA	NA	NA	NA	NA	11	NA
2009033	2007051	2	9	NA	551.115385	2018070	33.79267175	5.5	612.3504277	576.062995	1	265.351852	611.1794872	NA	NA	11	NA
2009033	2007051	2	8	NA	605.5465341	2017097	48.30764485	6	605.5465341	578.3309595	1	278.9596393	730.7065868	NA	NA	11	NA
2009033	2007051	2	7	NA	544.3114913	2016077	34.69985757	6	514.8279522	537.5075977	1	263.0838875	561.0892019	NA	NA	11	NA
2009033	2007051	2	6	NA	560.1872432	2015080	42.18414058	6	496.6842358	562.4552077	1	290.299462	692.6524064	NA	NA	11	NA
2009033	2007051	2	5	NA	566.9911368	2014081	43.31812285	6	566.9911368	594.2067114	1	284.8563471	628	NA	NA	11	NA
2009033	2007051	2	4	NA	553.3833495	2013075	41.27695476	6	NA	NA	1	301.1856919	658.4637681	NA	NA	11	NA
2009033	2007051	2	3	NA	569.2591013	2012068	29.93713202	6	NA	501.2201649	1	290.299462	631.7211538	NA	NA	11	NA
2009033	2007051	2	2	NA	424.5629632	2011070	33.5658753	4	NA	594.2067114	1	142.8817665	312.6714976	NA	NA	11	NA
2009033	2007051	2	1	326.5868948	NA	NA	NA	NA	NA	NA	1	NA	NA	NA	NA	11	NA
2009035	2007034	2	5	NA	494.4162713	2014074	36.96782212	6	NA	NA	NA	NA	NA	NA	NA	11	NA
2009035	2007034	2	4	NA	501.2201649	2013082	36.96782212	5	NA	NA	1	267.6198166	602.7125	NA	NA	11	NA
2009035	2007034	2	3	NA	469.4686613	2012079	32.20509657	5	NA	607.8144986	1	261.2695158	596.5076142	NA	NA	11	NA
2009035	2007034	2	2	NA	400.9761319	2011084	31.0711143	4	NA	487.6123776	1	229.5180122	533.2020725	NA	NA	11	NA
2009035	2007034	2	1	302.0928777	NA	NA	NA	NA	NA	NA	1	NA	NA	NA	NA	11	NA
2009039	2007034	2	2	NA	426.3773349	2011070	35.18973791	4	NA	498.9522004	0	215.456632	471.1601932	NA	NA	2	NA
2009039	2007034	2	1	313.8862933	NA	NA	NA	NA	NA	NA	1	NA	NA	NA	NA	2	NA
2009040	218	7	3	NA	449.9641662	2012087	32.88548593	5	NA	483.0764485	0	233.1467554	551.3756614	NA	NA	3	NA
2009040	218	7	2	NA	433.6348214	2011088	33.5658753	4	NA	434.5420072	1	205.0239951	484	NA	NA	3	NA
2009040	218	7	1	340.1946821	NA	NA	NA	NA	NA	NA	1	NA	NA	NA	NA	3	NA
2009041	2005216	4	10	NA	671.317506	2019066	39.68937958	5.5	589.6707823	689.4612223	0	205.0239951	470.6923077	NA	NA	10	NA
2009041	2005216	4	9	NA	682.6573287	2018071	33.5658753	4	616.8863568	646.3698959	1	NA	NA	NA	NA	10	NA
2009041	2005216	4	9	NA	682.6573287	2018071	31.52470721	4	616.8863568	646.3698959	1	NA	NA	NA	NA	10	NA
2009041	2005216	4	8	NA	716.6767969	2017090	50.34881295	5	707.6049387	789.2516624	1	244.9401711	616.4310345	NA	NA	10	NA
2009041	2005216	4	7	NA	684.9252932	2016111	41.95734412	7	641.8339669	743.8923715	1	244.9401711	605	NA	NA	10	NA
2009041	2005216	4	6	NA	698.5330805	2015080	45.5860874	6	505.756094	669.0495414	1	290.299462	691.9304813	NA	NA	10	NA
2009041	2005216	4	5	NA	669.0495414	2014123	57.15270659	6	712.1408678	750.6962651	1	228.6108264	601.398773	NA	NA	10	NA
2009041	2005216	4	4	NA	646.3698959	2013119	54.88474204	6	NA	NA	1	239.4970562	632.8711656	NA	NA	10	NA
2009041	2005216	4	3	NA	548.8474204	2012066	37.64821148	5	NA	632.7621087	1	281.2276039	607.2142857	NA	NA	10	NA
2009041	2005216	4	2	NA	508.0240586	2011086	36.0606363	4	NA	612.3504277	1	231.3323838	541.5549738	NA	NA	10	NA
2009041	2005216	4	1	415.491105	NA	NA	NA	NA	NA	NA	1	NA	NA	NA	NA	10	NA
2009047	2007119	2	11	NA	587.4028177	2020098	46.94686613	5	569.2591013	603.2785695	1	224.5284902	595.8773006	NA	NA	11	NA
2009047	2007119	2	10	NA	669.0495414	2019068	51.48279522	5.5	632.7621087	661.1116655	1	308.4431784	715.2227979	NA	NA	11	NA
2009047	2007119	2	9	NA	598.7426405	2018115	41.50375121	6	673.5854705	621.4222859	1	226.7964547	649.7833333	NA	NA	11	NA
2009047	2007119	2	8	NA	653.1737896	2017072	41.73054767	6	662.2456478	659.9776832	1	269.8877811	629.0572917	NA	NA	11	NA
2009047	2007119	2	7	NA	628.2261796	2016073	33.33907884	6	591.9387468	601.010605	1	267.6198166	561.437788	NA	NA	11	NA
2009047	2007119	2	6	NA	659.9776832	2015119	49.44162713	5	605.5465341	696.265116	1	247.2081356	712.9189189	NA	NA	11	NA
2009047	2007119	2	5	NA	632.7621087	2014083	40.59656539	6	666.7815769	709.8729033	1	244.0329853	542.4187192	NA	NA	11	NA
2009047	2007119	2	4	NA	612.3504277	2013106	53.0703704	5	NA	NA	1	248.5689144	619.0170455	NA	NA	11	NA
2009047	2007119	2	3	NA	458.1288385	2012069	34.24626466	4	NA	596.4746759	1	268.0734095	586.0193237	NA	NA	11	NA
2009047	2007119	2	2	NA	437.2635647	2011107	30.16392848	4	NA	573.7950304	1	190.509022	492.7794118	NA	NA	11	NA
2009047	2007119	2	1	341.1018679	NA	NA	NA	NA	NA	NA	1	NA	NA	NA	NA	11	NA
2009051	4768	11	2	NA	NA	NA	NA	NA	NA	NA	NA	NA	NA	NA	NA	2	NA
2009051	4768	11	1	394.6258312	NA	NA	NA	NA	NA	NA	0	NA	NA	NA	NA	2	NA
2009058	801	11	2	NA	400.0689461	NA	NA	NA	NA	NA	NA	NA	NA	NA	NA	11	NA
2009058	801	11	1	316.6078508	NA	NA	NA	NA	NA	NA	1	NA	NA	NA	NA	11	NA
2009063	885	11	4	NA	508.0240586	2013074	41.27695476	6	NA	NA	0	300.278506	653.7644231	NA	NA	4	NA
2009063	885	11	3	NA	489.8803422	2012118	41.27695476	5	NA	564.7231722	1	229.5180122	629.4493671	NA	NA	4	NA
2009063	885	11	2	NA	452.6857236	2011066	34.47306112	4	NA	505.756094	1	248.5689144	534.5781991	NA	NA	4	NA
2009063	885	11	1	370.1318141	NA	NA	NA	NA	NA	NA	1	NA	NA	NA	NA	4	NA
2009066	2007075	2	2	NA	443.6138654	NA	NA	NA	NA	NA	NA	NA	NA	NA	NA	11	NA
2009066	2007075	2	1	312.9791075	NA	NA	NA	NA	NA	NA	1	NA	NA	NA	NA	11	NA
2009068	6002	13	4	NA	508.0240586	2013077	29.25674266	5	NA	NA	NA	NA	NA	NA	NA	11	NA
2009068	6002	13	3	NA	450.871352	2012092	47.17366258	5	NA	450.871352	1	274.8773031	663.2934783	NA	NA	11	NA
2009068	6002	13	2	NA	439.0779363	2011094	33.79267175	4	NA	494.4162713	1	190.509022	461.5355191	NA	NA	11	NA
2009068	6002	13	1	363.7815134	NA	NA	NA	NA	NA	NA	1	NA	NA	NA	NA	11	NA
2009071	2007028	2	3	NA	455.860874	2012069	38.5553973	5	NA	487.6123776	0	283.9491613	620.7729469	NA	NA	3	NA
2009071	2007028	2	2	NA	428.1917065	2011068	31.52470721	4	NA	NA	1	222.7141185	482.9330144	NA	NA	3	NA
2009071	2007028	2	1	321.1437799	NA	NA	NA	NA	NA	NA	1	NA	NA	NA	NA	3	NA
2009072	2006052	3	1	385.553973	NA	NA	NA	NA	NA	NA	NA	NA	NA	NA	NA	11	NA
2009073	8081	8	2	NA	NA	NA	NA	NA	NA	NA	NA	NA	NA	NA	NA	2	NA
2009073	8081	8	1	413.6767334	NA	NA	NA	NA	NA	NA	0	NA	NA	NA	NA	2	NA
2009075	2007073	2	2	NA	392.8114596	2011070	31.75150366	4	NA	NA	NA	NA	NA	NA	NA	11	NA
2009075	2007073	2	1	293.9282053	NA	NA	NA	NA	NA	NA	1	NA	NA	NA	NA	11	NA
2009079	2007043	2	10	NA	569.2591013	2019077	37.87500794	4	576.062995	602.1445873	0	231.3323838	558.6766304	NA	NA	10	NA
2009079	2007043	2	9	NA	591.9387468	2018093	46.94686613	4	523.8998104	555.6513141	1	267.6198166	683.3401163	NA	NA	10	NA
2009079	2007043	2	8	NA	601.010605	2017076	48.30764485	6	612.3504277	607.8144986	1	285.7635329	677.337766	NA	NA	10	NA
2009079	2007043	2	7	NA	562.4552077	2016093	49.89522004	6	557.9192786	462.6647676	1	286.6707188	653.1979695	NA	NA	10	NA
2009079	2007043	2	6	NA	569.2591013	2015080	45.81288385	6	444.5210512	621.4222859	1	285.7635329	680.9197861	NA	NA	10	NA
2009079	2007043	2	5	NA	564.7231722	2014118	42.18414058	6	596.4746759	605.5465341	1	230.425198	599.3988095	NA	NA	10	NA
2009079	2007043	2	4	NA	553.3833495	2013072	36.0606363	6	NA	NA	1	271.2485598	585.6547619	NA	NA	10	NA
2009079	2007043	2	3	NA	474.0045904	2012114	41.50375121	5	NA	542.0435268	1	226.7964547	608.4290123	NA	NA	10	NA
2009079	2007043	2	2	NA	440.892308	2011068	32.43189302	4	NA	480.808484	1	246.7545427	534.9569378	NA	NA	10	NA
2009079	2007043	2	1	316.6078508	NA	NA	NA	NA	NA	NA	1	NA	NA	NA	NA	10	NA
2009081	2006075	3	2	NA	NA	NA	NA	NA	NA	NA	NA	NA	NA	NA	NA	2	NA
2009081	2006075	3	1	346.5449828	NA	NA	NA	NA	NA	NA	0	NA	NA	NA	NA	2	NA
2009088	4063	15	2	NA	NA	NA	NA	NA	NA	NA	NA	NA	NA	NA	NA	2	NA
2009088	4063	15	1	399.1617603	NA	NA	NA	NA	NA	NA	0	NA	NA	NA	NA	2	NA
2009091	4951	8	2	NA	478.5405195	2011091	41.95734412	4	NA	NA	NA	NA	NA	NA	NA	11	NA
2009091	4951	8	1	365.595885	NA	NA	NA	NA	NA	NA	1	NA	NA	NA	NA	11	NA
2009093	2007020	2	2	NA	NA	NA	NA	NA	NA	NA	NA	NA	NA	NA	NA	2	NA
2009093	2007020	2	1	282.1347897	NA	NA	NA	NA	NA	NA	0	NA	N	NA	NA	2	NA
2009094	2007131	2	2	NA	367.4102566	2011096	32.20509657	5	NA	433.6348214	0	185.5195	453.8176796	NA	NA	2	NA
2009094	2007131	2	1	319.3294082	NA	NA	NA	NA	NA	NA	1	NA	NA	NA	NA	2	NA
2009097	918	10	8	NA	689.4612223	NA	NA	NA	NA	NA	0	NA	NA	NA	NA	8	NA
2009097	918	10	7	NA	650.905825	2016109	46.26647676	6	659.9776832	725.7486551	0	292.1138337	715.8674033	NA	NA	8	NA
2009097	918	10	6	NA	657.7097187	2015098	50.34881295	6	566.9911368	623.6902505	1	260.8159229	673.8402367	NA	NA	8	NA
2009097	918	10	5	NA	673.5854705	2014086	53.52396331	5	553.3833495	675.8534351	1	278.5060464	626.4	NA	NA	8	NA
2009097	918	10	4	NA	612.3504277	2013074	40.59656539	6	NA	NA	1	269.4341882	586.7235577	NA	NA	8	NA
2009097	918	10	3	NA	523.8998104	2012071	29.0299462	5	NA	580.5989241	1	280.320418	618	NA	NA	8	NA
2009097	918	10	2	NA	503.4881295	2011072	36.51422921	4	NA	564.7231722	1	224.9820831	496	NA	NA	8	NA
2009097	918	10	1	374.6677432	NA	NA	NA	NA	NA	NA	1	NA	NA	NA	NA	8	NA
2009101	9622	10	2	NA	496.6842358	2011065	33.33907884	4	NA	NA	NA	NA	NA	NA	NA	11	NA
2009101	9622	10	1	387.3683447	NA	NA	NA	NA	NA	NA	1	NA	NA	NA	NA	11	NA
2009105	1107	8	2	NA	496.6842358	NA	NA	NA	NA	NA	NA	NA	NA	NA	NA	11	NA
2009105	1107	8	1	392.8114596	NA	NA	NA	NA	NA	NA	1	NA	NA	NA	NA	11	NA
2009107	2006209	3	11	NA	669.0495414	2020079	46.72006967	5.5	596.4746759	594.2067114	1	259.4551442	631.2692308	NA	NA	11	NA
2009107	2006209	3	10	NA	703.0690096	2019075	47.40045904	5.5	655.4417541	674.7194528	1	306.1752139	733.2768817	NA	NA	11	NA
2009107	2006209	3	9	NA	644.1019314	2018075	44.90569803	5.5	650.905825	666.7815769	1	267.6198166	628.7631579	NA	NA	11	NA
2009107	2006209	3	8	NA	705.3369742	2017077	48.76123776	6	655.4417541	655.4417541	1	290.299462	691.2566845	NA	NA	11	NA
2009107	2006209	3	7	NA	666.7815769	2016096	52.38998104	6	623.6902505	682.6573287	1	299.3713202	690.8737113	NA	NA	11	NA
2009107	2006209	3	6	NA	707.6049387	2015075	41.95734412	6	576.062995	716.6767969	1	276.6916748	645.0390625	NA	NA	11	NA
2009107	2006209	3	5	NA	632.7621087	2014085	40.82336185	6	648.6378605	734.8205133	1	NA	NA	NA	NA	11	NA
2009107	2006209	3	4	NA	521.6318459	2013098	45.35929094	6	NA	NA	1	290.299462	701.6304348	NA	NA	11	NA
2009107	2006209	3	3	NA	535.2396331	2012089	47.17366258	6	NA	553.3833495	1	282.1347897	671.8609626	NA	NA	11	NA
2009107	2006209	3	2	NA	489.8803422	2011072	32.43189302	4	NA	494.4162713	1	197.7665085	436	NA	NA	11	NA
2009107	2006209	3	1	344.7306112	NA	NA	NA	NA	NA	NA	1	NA	NA	NA	NA	11	NA
2009109	2006117	3	2	NA	480.808484	NA	NA	NA	NA	NA	NA	NA	NA	NA	NA	11	NA
2009109	2006117	3	1	406.4192469	NA	NA	NA	NA	NA	NA	1	NA	NA	NA	NA	11	NA
2009114	383	6	2	NA	436.3563789	2011069	28.80314975	4	NA	494.4162713	0	200.488066	436.5408654	NA	NA	2	NA
2009114	383	6	1	348.3593544	NA	NA	NA	NA	NA	NA	1	NA	NA	NA	NA	2	NA
2009121	2006104	3	2	NA	430.0060781	NA	NA	NA	NA	NA	NA	NA	NA	NA	NA	11	NA
2009121	2006104	3	1	353.8024694	NA	NA	NA	NA	NA	NA	1	NA	NA	NA	NA	11	NA
2009122	2006201	3	3	NA	560.1872432	2012099	53.52396331	5	NA	585.1348532	0	271.2485598	673.9322034	NA	NA	3	NA
2009122	2006201	3	2	NA	498.9522004	2011096	39.68937958	5	NA	555.6513141	1	227.7036405	556.961326	NA	NA	3	NA
2009122	2006201	3	1	369.2246283	NA	NA	NA	NA	NA	NA	1	NA	NA	NA	NA	3	NA
2009129	738	12	5	NA	585.1348532	NA	NA	NA	NA	NA	NA	NA	NA	NA	NA	4	NA
2009129	738	12	4	NA	555.6513141	2013101	43.0913264	6	NA	NA	0	236.7754987	578.6187845	NA	NA	4	NA
2009129	738	12	3	NA	483.0764485	2012071	30.84431784	5	NA	530.703704	1	265.8054449	586	NA	NA	4	NA
2009129	738	12	2	NA	458.1288385	2011069	32.43189302	4	NA	508.0240586	1	220.446154	480.0216346	NA	NA	4	NA
2009129	738	12	1	364.6886992	NA	NA	NA	NA	NA	NA	1	NA	NA	NA	NA	4	NA
2009130	2005274	4	5	NA	646.3698959	NA	NA	NA	NA	NA	NA	NA	NA	NA	NA	4	NA
2009130	2005274	4	4	NA	585.1348532	2013083	41.50375121	5	NA	NA	0	258.5479584	584.4271357	NA	NA	4	NA
2009130	2005274	4	3	NA	514.8279522	2012074	35.38024694	5	NA	530.703704	1	300.732099	671.6881188	NA	NA	4	NA
2009130	2005274	4	2	NA	480.808484	2011076	44.90569803	5	NA	548.8474204	1	274.8773031	616.0895522	NA	NA	4	NA
2009130	2005274	4	1	388.2755305	NA	NA	NA	NA	NA	NA	1	NA	NA	NA	NA	4	NA
2009131	2006110	3	2	NA	NA	NA	NA	NA	NA	NA	NA	NA	NA	NA	NA	2	NA
2009131	2006110	3	1	372.8533716	NA	NA	NA	NA	NA	NA	0	NA	NA	NA	NA	2	NA
2009144	2005262	4	2	NA	462.6647676	NA	NA	NA	NA	NA	NA	NA	NA	NA	NA	11	NA
2009144	2005262	4	1	370.1318141	NA	NA	NA	NA	NA	NA	1	NA	NA	NA	NA	11	NA
2009145	173	8	2	NA	512.5599877	2011072	32.20509657	4	NA	NA	NA	151.9536247	335	NA	NA	11	NA
2009145	173	8	1	396.4402028	NA	NA	NA	NA	NA	NA	1	NA	NA	NA	NA	11	NA
2009149	Y2	NA	2	NA	512.5599877	2011095	36.74102566	5	NA	594.2067114	1	194.1377652	471.8516484	NA	NA	11	NA
2009149	Y2	NA	1	378.2964865	NA	NA	NA	NA	NA	NA	1	NA	NA	NA	NA	11	NA
2009150	2005086	4	9	NA	263.9910733	2018075	46.26647676	4.5	NA	NA	NA	NA	NA	NA	NA	11	NA
2009150	2005086	4	8	NA	739.3564424	2017077	34.47306112	6	698.5330805	718.9447615	1	276.6916748	661.4010695	NA	NA	11	NA
2009150	2005086	4	7	NA	739.3564424	2016083	47.62725549	6	689.4612223	773.3759106	1	339.2874963	741.7874396	NA	NA	11	NA
2009150	2005086	4	6	NA	703.0690096	2015077	37.19461857	6	614.6183923	748.4283006	1	272.1557457	640.8947368	NA	NA	11	NA
2009150	2005086	4	5	NA	682.6573287	2014079	38.78219376	6	709.8729033	734.8205133	1	248.5689144	543.531401	NA	NA	11	NA
2009150	2005086	4	4	NA	648.6378605	2013079	41.50375121	6	NA	NA	1	273.9701173	609.0492611	NA	NA	11	NA
2009150	2005086	4	3	NA	576.062995	2012066	31.97830012	6	NA	641.8339669	1	275.7844889	595.202381	NA	NA	11	NA
2009150	2005086	4	2	NA	510.2920231	2011097	35.38024694	5	NA	587.4028177	1	223.6213044	550.6388889	NA	NA	11	NA
2009150	2005086	4	1	398.2545745	NA	NA	NA	NA	NA	NA	1	NA	NA	NA	NA	11	NA
2009153	131	9	6	NA	662.2456478	2015100	43.31812285	6	532.9716686	NA	NA	208.6527383	542.9401198	NA	NA	11	NA
2009153	131	9	5	NA	680.3893642	2014083	40.82336185	6	732.5525487	789.2516624	1	210.46711	467.6847291	NA	NA	11	NA
2009153	131	9	4	NA	655.4417541	2013099	43.77171576	6	NA	NA	1	257.6407726	624.6830601	NA	NA	11	NA
2009153	131	9	3	NA	560.1872432	2012088	26.08159229	5	NA	632.7621087	1	263.9910733	629.4281915	NA	NA	11	NA
2009153	131	9	2	NA	496.6842358	2011071	29.48353911	4	NA	612.3504277	1	209.5599242	460.0728155	NA	NA	11	NA
2009153	131	9	1	411.8623618	NA	NA	NA	NA	NA	NA	1	NA	NA	NA	NA	11	NA
2009158	2006112	3	2	NA	381.0180439	2011092	31.97830012	4	NA	447.2426087	0	217.7245965	524.2702703	NA	NA	2	NA
2009158	2006112	3	1	307.5359926	NA	NA	NA	NA	NA	NA	1	NA	NA	NA	NA	2	NA
2009161	2006100	3	2	NA	NA	NA	NA	NA	NA	NA	NA	NA	NA	NA	NA	2	NA
2009161	2006100	3	1	352.8952835	NA	NA	NA	NA	NA	NA	0	NA	NA	NA	NA	2	NA
2009162	810+423	NA	11	NA	553.3833495	2020073	29.71033557	4.5	578.3309595	635.0300732	0	130.181165	307.0292553	NA	NA	11	NA
2009162	810+423	NA	10	NA	648.6378605	2019070	40.14297249	5	623.6902505	697.3990983	1	240.404242	562.3612565	NA	NA	11	NA
2009162	810+423	NA	9	NA	635.0300732	2018068	32.65868948	5	591.9387468	673.5854705	1	208.6527383	475.7563452	NA	NA	11	NA
2009162	810+423	NA	8	NA	635.0300732	2017075	49.89522004	6	644.1019314	682.6573287	1	283.4955684	668.5978836	NA	NA	11	NA
2009162	810+423	NA	7	NA	635.0300732	2016099	52.38998104	5.5	632.7621087	684.9252932	1	271.2485598	633.3664921	NA	NA	11	NA
2009162	810+423	NA	6	NA	648.6378605	2015073	40.59656539	6	555.6513141	693.9971514	1	278.9596393	644.7963918	NA	NA	11	NA
2009162	810+423	NA	5	NA	641.8339669	2014084	53.0703704	6	689.4612223	728.0166196	1	257.6407726	574.6980198	NA	NA	11	NA
2009162	810+423	NA	4	NA	623.6902505	2013111	52.84357395	5	NA	NA	1	288.4850904	739.2923977	NA	NA	11	NA
2009162	810+423	NA	3	NA	523.8998104	2012070	32.88548593	5	NA	644.1019314	1	262.1767017	575.5461165	NA	NA	11	NA
2009162	810+423	NA	2	NA	512.5599877	2011075	40.59656539	6	NA	564.7231722	1	220.446154	491.8886139	NA	NA	11	NA
2009162	810+423	NA	1	405.512061	NA	NA	NA	NA	NA	NA	1	NA	NA	NA	NA	11	NA
2009178	5690	14	8	NA	650.905825	2017070	36.28743275	6	NA	NA	1	NA	NA	NA	NA	11	NA
2009178	5690	14	7	NA	601.010605	2016067	31.52470721	7	630.4941441	664.5136123	1	291.2066479	595.7892377	NA	NA	11	NA
2009178	5690	14	6	NA	607.8144986	2015069	41.50375121	6	551.115385	659.9776832	1	303.9072493	690.4520202	NA	NA	11	NA
2009178	5690	14	5	NA	566.9911368	2014097	40.59656539	6	632.7621087	632.7621087	1	244.0329853	575.968254	NA	NA	11	NA
2009178	5690	14	4	NA	532.9716686	2013074	33.79267175	6	NA	NA	1	255.8264009	556.9399038	NA	NA	11	NA
2009178	5690	14	3	NA	478.5405195	2012105	37.42141503	5	NA	447.2426087	1	240.404242	618.9766082	NA	NA	11	NA
2009178	5690	14	2	NA	405.512061	2011065	26.30838875	4	NA	471.7366258	1	212.2814816	454.4622642	NA	NA	11	NA
2009178	5690	14	1	241.3114278	NA	NA	NA	NA	NA	NA	1	NA	NA	NA	NA	11	NA
2009203	2005303	4	2	NA	416.3982909	2011072	30.16392848	4	NA	526.1677749	1	NA	NA	NA	NA	11	NA
2009203	2005303	4	1	336.5659388	NA	NA	NA	NA	NA	NA	1	NA	NA	NA	NA	11	NA
2009231	2007048	2	2	NA	508.0240586	2011105	32.65868948	5	NA	544.3114913	0	165.5614119	421.2151163	NA	NA	2	NA
2009231	2007048	2	1	359.2455843	NA	NA	NA	NA	NA	NA	1	NA	NA	NA	NA	2	NA
2009234	2007006	2	4	NA	573.7950304	2013076	35.15345048	6	NA	NA	NA	NA	NA	NA	NA	11	NA
2009234	2007006	2	3	NA	480.808484	2012068	30.84431784	5	NA	512.5599877	1	283.0419755	615.9807692	NA	NA	11	NA
2009234	2007006	2	2	NA	440.892308	2011065	30.16392848	4	NA	526.1677749	1	205.477588	440.2382075	NA	NA	11	NA
2009234	2007006	2	1	331.1228239	NA	NA	NA	NA	NA	NA	1	NA	NA	NA	NA	11	NA
2010005	2008183	2	2	NA	383.7396014	2012064	20.18488447	5	NA	NA	NA	233.1467554	498.4976415	326.6130375	12.31290169	10	3-High
2010005	2008183	2	1	369.2246283	NA	NA	NA	NA	NA	452.6857236	1	NA	NA	326.6130375	12.31290169	10	3-High
2010009	2008080	2	4	NA	580.5989241	NA	NA	NA	NA	NA	NA	NA	NA	363.2404219	11.94077464	3	2-Avg
2010009	2008080	2	3	NA	503.4881295	2013078	34.92665403	6	NA	NA	0	252.1976576	558.3480392	363.2404219	11.94077464	3	2-Avg
2010009	2008080	2	2	NA	514.8279522	2012109	35.15345048	5	NA	569.2591013	1	250.383286	659.9700599	363.2404219	11.94077464	3	2-Avg
2010009	2008080	2	1	427.2845207	NA	NA	NA	NA	NA	569.2591013	1	NA	NA	363.2404219	11.94077464	3	2-Avg
2010011	2008230	2	10	NA	635.0300732	2020063	36.74102566	5.5	555.6513141	605.5465341	1	249.4761002	566.5808081	339.6158636	13.8498856	10	3-High
2010011	2008230	2	9	NA	632.7621087	2019071	42.86452994	5	605.5465341	618.0203391	1	317.5150366	747.8026316	339.6158636	13.8498856	10	3-High
2010011	2008230	2	8	NA	607.8144986	2018077	47.17366258	4.5	641.8339669	594.2067114	1	303.9072493	721.1808511	339.6158636	13.8498856	10	3-High
2010011	2008230	2	7	NA	607.8144986	2017076	43.0913264	5	603.2785695	648.6378605	1	290.299462	689.2819149	339.6158636	13.8498856	10	3-High
2010011	2008230	2	6	NA	614.6183923	2016076	49.66842358	6	601.010605	630.4941441	1	324.7725232	690.4929907	339.6158636	13.8498856	10	3-High
2010011	2008230	2	5	NA	589.6707823	2015070	33.11228239	6	471.7366258	673.5854705	1	272.1557457	621.4010152	339.6158636	13.8498856	10	3-High
2010011	2008230	2	4	NA	573.7950304	2014076	40.82336185	6	596.4746759	612.3504277	1	240.404242	519.5238095	339.6158636	13.8498856	10	3-High
2010011	2008230	2	3	NA	474.0045904	2013075	43.54491931	6	NA	NA	1	293.0210195	640.6859903	339.6158636	13.8498856	10	3-High
2010011	2008230	2	2	NA	447.2426087	2012071	25.62799938	5	NA	501.2201649	1	237.6826845	524	339.6158636	13.8498856	10	3-High
2010011	2008230	2	1	343.8234254	NA	NA	NA	NA	NA	498.9522004	1	NA	NA	339.6158636	13.8498856	10	3-High
2010013	2008128	2	10	NA	589.6707823	2020076	36.28743275	6	NA	610.0824632	1	236.7754987	569.7837838	317.7181688	11.94285869	10	2-Avg
2010013	2008128	2	9	NA	605.5465341	2019090	38.32860085	5	635.0300732	628.2261796	1	269.8877811	696.502924	317.7181688	11.94285869	10	2-Avg
2010013	2008128	2	8	NA	566.9911368	2018074	43.54491931	5	551.115385	580.5989241	1	278.9596393	653.0418848	317.7181688	11.94285869	10	2-Avg
2010013	2008128	2	7	NA	589.6707823	2017087	44.90569803	5	578.3309595	607.8144986	1	299.3713202	748.7457627	317.7181688	11.94285869	10	2-Avg
2010013	2008128	2	6	NA	564.7231722	2016075	39.00899021	6	582.8668886	616.8863568	1	293.9282053	621.8604651	317.7181688	11.94285869	10	2-Avg
2010013	2008128	2	5	NA	557.9192786	2015099	49.44162713	6	476.2725549	657.7097187	1	267.6198166	695.9345238	317.7181688	11.94285869	10	2-Avg
2010013	2008128	2	4	NA	528.4357395	2014077	33.5658753	6	566.9911368	NA	1	230.425198	499.6937799	317.7181688	11.94285869	10	2-Avg
2010013	2008128	2	3	NA	519.3638813	2013075	35.60704339	5	NA	NA	1	262.1767017	573.173913	317.7181688	11.94285869	10	2-Avg
2010013	2008128	2	2	NA	434.5420072	2012093	25.62799938	5	NA	523.8998104	1	224.9820831	548.8360656	317.7181688	11.94285869	10	2-Avg
2010013	2008128	2	1	363.7815134	NA	NA	NA	NA	NA	485.3444131	1	NA	NA	317.7181688	11.94285869	10	2-Avg
2010014	2008244	2	3	NA	528.4357395	2013071	43.0913264	6	NA	NA	0	NA	NA	333.324603	12.47525609	3	3-High
2010014	2008244	2	2	NA	448.1497945	2012096	34.24626466	6	NA	498.9522004	1	251.2904718	620.4583333	333.324603	12.47525609	3	3-High
2010014	2008244	2	1	375.574929	NA	NA	NA	NA	NA	467.2006967	1	NA	NA	333.324603	12.47525609	3	3-High
2010016	2008070	2	7	NA	621.4222859	NA	NA	NA	NA	NA	0	NA	NA	304.9435626	11.32317953	7	2-Avg
2010016	2008070	2	6	NA	603.2785695	2016073	35.38024694	6	601.010605	669.0495414	0	291.2066479	610.8110599	304.9435626	11.32317953	7	2-Avg
2010016	2008070	2	5	NA	605.5465341	2015088	44.67890158	5	557.9192786	648.6378605	1	292.5674266	724.3798883	304.9435626	11.32317953	7	2-Avg
2010016	2008070	2	4	NA	566.9911368	2014106	43.0913264	6	637.2980378	655.4417541	1	246.7545427	606.3611111	304.9435626	11.32317953	7	2-Avg
2010016	2008070	2	3	NA	514.8279522	2013073	32.43189302	5	NA	NA	1	263.0838875	570.2679426	304.9435626	11.32317953	7	2-Avg
2010016	2008070	2	2	NA	469.4686613	2012067	24.94761002	5	NA	NA	NA	220.8997469	478.7320574	304.9435626	11.32317953	7	2-Avg
2010016	2008070	2	1	371.9461857	NA	NA	NA	NA	NA	508.0240586	1	NA	NA	304.9435626	11.32317953	7	2-Avg
2010018	2008067	2	9	NA	NA	NA	NA	NA	NA	NA	NA	NA	NA	302.3932057	12.15983405	8	3-High
2010018	2008067	2	8	NA	573.7950304	2018067	38.32860085	5	530.703704	NA	0	258.5479584	587.1641414	302.3932057	12.15983405	8	3-High
2010018	2008067	2	7	NA	598.7426405	2017076	43.54491931	5	NA	605.5465341	1	301.6392848	716.4521277	302.3932057	12.15983405	8	3-High
2010018	2008067	2	6	NA	589.6707823	2016076	40.14297249	6	616.8863568	607.8144986	1	320.2365941	680.0303738	302.3932057	12.15983405	8	3-High
2010018	2008067	2	5	NA	571.5270659	2015073	35.15345048	6	539.7755622	562.4552077	1	256.2799938	592.6417526	302.3932057	12.15983405	8	3-High
2010018	2008067	2	4	NA	539.7755622	2014076	43.77171576	6	566.9911368	576.062995	1	293.0210195	632.9166667	302.3932057	12.15983405	8	3-High
2010018	2008067	2	3	NA	517.0959168	2013074	39.91617603	6	NA	NA	1	262.1767017	570.9326923	302.3932057	12.15983405	8	3-High
2010018	2008067	2	2	NA	452.6857236	2012085	24.26722065	5	NA	NA	1	267.6198166	629.3246073	302.3932057	12.15983405	8	3-High
2010018	2008067	2	1	342.0090537	NA	NA	NA	NA	NA	517.0959168	1	NA	NA	302.3932057	12.15983405	8	3-High
2010019	2008103	2	4	NA	535.2396331	2014078	37.64821148	5	NA	NA	NA	NA	NA	254.5678339	10.7535161	10	1-Low
2010019	2008103	2	3	NA	429.0988923	2013092	37.87500794	6	NA	NA	1	269.4341882	634.3026316	254.5678339	10.7535161	10	1-Low
2010019	2008103	2	2	NA	418.2126625	2012067	24.94761002	5	NA	478.5405195	1	264.8982591	573.8755981	254.5678339	10.7535161	10	1-Low
2010019	2008103	2	1	315.700665	NA	NA	NA	NA	NA	464.9327322	1	NA	NA	254.5678339	10.7535161	10	1-Low
2010020	2008077	2	4	NA	551.115385	NA	NA	NA	NA	NA	NA	NA	NA	309.6924373	11.68350722	3	2-Avg
2010020	2008077	2	3	NA	535.2396331	2013116	40.14297249	6	NA	NA	0	227.7036405	599.1475904	309.6924373	11.68350722	3	2-Avg
2010020	2008077	2	2	NA	460.3968031	2012068	27.44237102	6	NA	546.5794559	1	NA	NA	309.6924373	11.68350722	3	2-Avg
2010020	2008077	2	1	358.3383985	NA	NA	NA	NA	NA	496.6842358	1	NA	NA	309.6924373	11.68350722	3	2-Avg
2010021	2008278	2	3	NA	582.8668886	2013076	35.83383985	5	NA	NA	NA	NA	NA	338.2978939	13.85058155	10	3-High
2010021	2008278	2	2	NA	474.0045904	2012072	22.67964547	5	NA	562.4552077	1	242.2186136	536.372549	338.2978939	13.85058155	10	3-High
2010021	2008278	2	1	322.0509657	NA	NA	NA	NA	NA	NA	NA	NA	NA	338.2978939	13.85058155	10	3-High
2010026	2008003	2	1	280.320418	NA	NA	NA	NA	NA	NA	NA	NA	NA	247.6375577	12.63109172	10	3-High
2010033	2008153	2	10	NA	678.1213996	2020070	40.36976894	6	612.3504277	623.6902505	0	242.2186136	566.617801	259.1550529	9.480446234	10	1-Low
2010033	2008153	2	9	NA	684.9252932	2019083	51.48279522	4.5	689.4612223	653.1737896	1	294.8353911	731.3792135	259.1550529	9.480446234	10	1-Low
2010033	2008153	2	8	NA	630.4941441	2018070	35.83383985	4.5	675.8534351	614.6183923	1	278.9596393	642.4871795	259.1550529	9.480446234	10	1-Low
2010033	2008153	2	7	NA	709.8729033	2017093	49.66842358	6	687.1932578	659.9776832	1	303.9072493	781.4444444	259.1550529	9.480446234	10	1-Low
2010033	2008153	2	6	NA	662.2456478	2016079	37.19461857	6	655.4417541	655.4417541	1	315.700665	678.5402844	259.1550529	9.480446234	10	1-Low
2010033	2008153	2	5	NA	655.4417541	2015076	42.41093703	6	557.9192786	707.6049387	1	324.3189302	760.5549738	259.1550529	9.480446234	10	1-Low
2010033	2008153	2	4	NA	571.5270659	2014124	47.62725549	5	655.4417541	678.1213996	1	248.5689144	665.5864198	259.1550529	9.480446234	10	1-Low
2010033	2008153	2	3	NA	555.6513141	2013072	34.69985757	5	NA	NA	1	261.2695158	564.1071429	259.1550529	9.480446234	10	1-Low
2010033	2008153	2	2	NA	510.2920231	2012086	29.48353911	5	NA	553.3833495	1	267.6198166	631.4473684	259.1550529	9.480446234	10	1-Low
2010033	2008153	2	1	382.8324156	NA	NA	NA	NA	NA	517.0959168	1	NA	NA	259.1550529	9.480446234	10	1-Low
2010038	2008237	2	10	NA	641.8339669	2020072	41.27695476	6	596.4746759	648.6378605	1	224.0748973	528.1164021	317.1761466	11.48152716	10	2-Avg
2010038	2008237	2	9	NA	684.9252932	2019090	38.32860085	5	601.010605	691.7291869	1	265.351852	684.5146199	317.1761466	11.48152716	10	2-Avg
2010038	2008237	2	8	NA	687.1932578	2018096	53.0703704	5	625.958215	637.2980378	1	297.1033557	769.6035503	317.1761466	11.48152716	10	2-Avg
2010038	2008237	2	7	NA	741.6244069	2017077	46.03968031	6	NA	696.265116	1	290.299462	691.8342246	317.1761466	11.48152716	10	2-Avg
2010038	2008237	2	6	NA	639.5660023	2016082	43.77171576	6	671.317506	605.5465341	1	297.5569486	661.5123153	317.1761466	11.48152716	10	2-Avg
2010038	2008237	2	5	NA	632.7621087	2015076	44.22530867	6	569.2591013	687.1932578	1	310.711143	728.0628272	317.1761466	11.48152716	10	2-Avg
2010038	2008237	2	4	NA	589.6707823	2014079	45.13249449	6	612.3504277	714.4088324	1	240.404242	525.8405797	317.1761466	11.48152716	10	2-Avg
2010038	2008237	2	3	NA	557.9192786	2013080	48.30764485	5	NA	NA	1	300.278506	670.25	317.1761466	11.48152716	10	2-Avg
2010038	2008237	2	2	NA	489.8803422	2012088	22.67964547	5	NA	557.9192786	1	239.4970562	571.2234043	317.1761466	11.48152716	10	2-Avg
2010038	2008237	2	1	371.9461857	NA	NA	NA	NA	NA	498.9522004	1	NA	NA	317.1761466	11.48152716	10	2-Avg
2010045	2007119	3	9	NA	646.3698959	2019110	38.10180439	5	603.2785695	669.0495414	0	226.7964547	648.7682119	252.8656942	8.773927676	9	1-Low
2010045	2007119	3	8	NA	612.3504277	2018070	39.91617603	4	641.8339669	644.1019314	1	254.0120293	584.2051282	252.8656942	8.773927676	9	1-Low
2010045	2007119	3	7	NA	625.958215	2017107	39.46258312	6	657.7097187	703.0690096	1	242.6722065	671.9681529	252.8656942	8.773927676	9	1-Low
2010045	2007119	3	6	NA	596.4746759	2016072	37.19461857	6	607.8144986	671.317506	1	296.6497628	619.8899083	252.8656942	8.773927676	9	1-Low
2010045	2007119	3	5	NA	596.4746759	2015092	37.19461857	6	551.115385	703.0690096	1	278.9596393	706.3714286	252.8656942	8.773927676	9	1-Low
2010045	2007119	3	4	NA	537.5075977	2014077	44.22530867	6	591.9387468	639.5660023	1	251.2904718	545.2631579	252.8656942	8.773927676	9	1-Low
2010045	2007119	3	3	NA	514.8279522	2013071	37.19461857	5	NA	NA	1	249.4761002	536.6919431	252.8656942	8.773927676	9	1-Low
2010045	2007119	3	2	NA	478.5405195	2012066	25.62799938	5	NA	517.0959168	1	254.0120293	548.0119048	252.8656942	8.773927676	9	1-Low
2010045	2007119	3	1	400.0689461	NA	NA	NA	NA	NA	505.756094	1	NA	NA	252.8656942	8.773927676	9	1-Low
2010047	6002	14	8	NA	25.40120293	2018090	41.27695476	4.5	NA	NA	NA	NA	NA	332.0028297	12.18835101	10	3-High
2010047	6002	14	7	NA	673.5854705	2017079	39.00899021	5	639.5660023	616.8863568	1	292.5674266	705.4324324	332.0028297	12.18835101	10	3-High
2010047	6002	14	6	NA	614.6183923	2016079	45.35929094	6	630.4941441	659.9776832	1	321.1437799	690.7109005	332.0028297	12.18835101	10	3-High
2010047	6002	14	5	NA	580.5989241	2015075	41.50375121	5	557.9192786	637.2980378	1	265.351852	618.4140625	332.0028297	12.18835101	10	3-High
2010047	6002	14	4	NA	571.5270659	2014079	41.27695476	6	578.3309595	614.6183923	1	254.0120293	555.468599	332.0028297	12.18835101	10	3-High
2010047	6002	14	3	NA	519.3638813	2013077	37.64821148	6	NA	NA	1	250.383286	552	332.0028297	12.18835101	10	3-High
2010047	6002	14	2	NA	458.1288385	2012073	23.36003484	5	NA	505.756094	1	246.7545427	548.8522167	332.0028297	12.18835101	10	3-High
2010047	6002	14	1	379.2036723	NA	NA	NA	NA	NA	517.0959168	1	NA	NA	332.0028297	12.18835101	10	3-High
2010048	2007061	3	4	NA	662.2456478	2014076	38.5553973	6	691.7291869	712.1408678	0	253.1048435	546.7380952	351.7362396	11.83254247	4	2-Avg
2010048	2007061	3	3	NA	587.4028177	2013098	45.81288385	6	NA	NA	1	NA	NA	351.7362396	11.83254247	4	2-Avg
2010048	2007061	3	2	NA	505.756094	2012114	25.85479584	5	NA	623.6902505	1	216.8174107	589.7469136	351.7362396	11.83254247	4	2-Avg
2010048	2007061	3	1	414.5839192	NA	NA	NA	NA	NA	546.5794559	1	NA	NA	351.7362396	11.83254247	4	2-Avg
2010052	2007126	3	7	NA	721.212726	NA	NA	NA	NA	NA	0	NA	NA	352.5274017	11.81319174	7	2-Avg
2010052	2007126	3	6	NA	648.6378605	2016089	NA	NA	678.1213996	693.9971514	0	NA	NA	352.5274017	11.81319174	7	2-Avg
2010052	2007126	3	5	NA	657.7097187	2015101	47.17366258	6	542.0435268	691.7291869	1	254.0120293	667.1325301	352.5274017	11.81319174	7	2-Avg
2010052	2007126	3	4	NA	603.2785695	2014120	51.25599877	6	678.1213996	698.5330805	1	235.8683129	615.6204819	352.5274017	11.81319174	7	2-Avg
2010052	2007126	3	3	NA	573.7950304	2013106	48.98803422	5	NA	NA	1	263.0838875	657.7727273	352.5274017	11.81319174	7	2-Avg
2010052	2007126	3	2	NA	496.6842358	2012110	40.14297249	5	NA	510.2920231	1	210.0135171	550.9849398	352.5274017	11.81319174	7	2-Avg
2010052	2007126	3	1	415.491105	NA	NA	NA	NA	NA	542.0435268	1	NA	NA	352.5274017	11.81319174	7	2-Avg
2010053	2007047	3	1	304.8144351	NA	NA	NA	NA	NA	458.1288385	0	NA	NA	265.0069903	12.37338711	1	3-High
2010054	2005282	5	2	NA	423.6557774	2012060	24.94761002	5	NA	NA	NA	NA	NA	247.4568837	9.798815334	10	1-Low
2010054	2005282	5	1	343.8234254	NA	NA	NA	NA	NA	453.5929094	1	NA	NA	247.4568837	9.798815334	10	1-Low
2010055	2007192	3	10	NA	630.4941441	2020073	40.59656539	5.5	632.7621087	623.6902505	1	240.404242	569.8324468	301.3738237	12.62787322	10	3-High
2010055	2007192	3	9	NA	646.3698959	2019062	39.91617603	6	605.5465341	657.7097187	1	260.8159229	589.6834171	301.3738237	12.62787322	10	3-High
2010055	2007192	3	8	NA	591.9387468	2018073	39.68937958	6	576.062995	637.2980378	1	260.8159229	608.0078125	301.3738237	12.62787322	10	3-High
2010055	2007192	3	7	NA	673.5854705	2017081	46.03968031	6	610.0824632	646.3698959	1	281.2276039	682.3333333	301.3738237	12.62787322	10	3-High
2010055	2007192	3	6	NA	607.8144986	2016079	45.81288385	6	605.5465341	673.5854705	1	315.700665	679.0805687	301.3738237	12.62787322	10	3-High
2010055	2007192	3	5	NA	598.7426405	2015074	43.99851222	6	496.6842358	623.6902505	1	301.6392848	700.3160622	301.3738237	12.62787322	10	3-High
2010055	2007192	3	4	NA	557.9192786	2014124	53.97755622	6	544.3114913	578.3309595	1	233.1467554	618.845679	301.3738237	12.62787322	10	3-High
2010055	2007192	3	3	NA	485.3444131	2013100	48.98803422	5	NA	NA	1	264.8982591	644.1538462	301.3738237	12.62787322	10	3-High
2010055	2007192	3	2	NA	449.9641662	2012070	31.97830012	5	NA	448.1497945	1	247.6617286	543.6917476	301.3738237	12.62787322	10	3-High
2010055	2007192	3	1	331.1228239	NA	NA	NA	NA	NA	442.7066796	1	NA	NA	301.3738237	12.62787322	10	3-High
2010056	3351	9	3	NA	496.6842358	2013077	32.20509657	6	NA	NA	NA	NA	NA	301.008672	10.94976533	10	1-Low
2010056	3351	9	2	NA	467.2006967	2012068	25.85479584	6	NA	532.9716686	1	214.5494462	467	301.008672	10.94976533	10	1-Low
2010056	3351	9	1	371.9461857	NA	NA	NA	NA	NA	501.2201649	1	NA	NA	301.008672	10.94976533	10	1-Low
2010057	4101	9	7	NA	607.8144986	NA	NA	NA	NA	NA	0	NA	NA	282.0569151	10.22450866	7	1-Low
2010057	4101	9	6	NA	623.6902505	2016079	44.67890158	6	623.6902505	655.4417541	0	312.9791075	673.1800948	282.0569151	10.22450866	7	1-Low
2010057	4101	9	5	NA	598.7426405	2015073	36.74102566	6	553.3833495	659.9776832	1	267.6198166	618.8608247	282.0569151	10.22450866	7	1-Low
2010057	4101	9	4	NA	566.9911368	2014111	52.84357395	6	528.4357395	639.5660023	1	247.6617286	619.6285714	282.0569151	10.22450866	7	1-Low
2010057	4101	9	3	NA	505.756094	2013075	45.35929094	6	NA	NA	1	270.341374	591.2077295	282.0569151	10.22450866	7	1-Low
2010057	4101	9	2	NA	476.2725549	2012104	32.88548593	6	NA	476.2725549	1	199.1272872	509.3168605	282.0569151	10.22450866	7	1-Low
2010057	4101	9	1	380.1108581	NA	NA	NA	NA	NA	510.2920231	1	NA	NA	282.0569151	10.22450866	7	1-Low
2010059	2006093	4	10	NA	589.6707823	2020070	42.18414058	6	542.0435268	585.1348532	0	231.3323838	540.565445	319.1502484	11.41753927	10	2-Avg
2010059	2006093	4	9	NA	614.6183923	2019063	40.82336185	5	594.2067114	623.6902505	1	306.1752139	695.6818182	319.1502484	11.41753927	10	2-Avg
2010059	2006093	4	8	NA	582.8668886	2018068	41.0501583	5.5	596.4746759	566.9911368	1	292.5674266	667.5177665	319.1502484	11.41753927	10	2-Avg
2010059	2006093	4	7	NA	612.3504277	2017073	43.31812285	6	616.8863568	625.958215	1	260.8159229	610.1465969	319.1502484	11.41753927	10	2-Avg
2010059	2006093	4	6	NA	596.4746759	2016071	37.64821148	6	483.0764485	526.1677749	1	278.5060464	580.0547945	319.1502484	11.41753927	10	2-Avg
2010059	2006093	4	5	NA	580.5989241	2015069	41.27695476	6	478.5405195	632.7621087	1	283.4955684	643.8787879	319.1502484	11.41753927	10	2-Avg
2010059	2006093	4	4	NA	519.3638813	2014073	34.69985757	6	528.4357395	616.8863568	1	243.1257995	518.741784	319.1502484	11.41753927	10	2-Avg
2010059	2006093	4	3	NA	510.2920231	2013079	43.77171576	6	NA	NA	1	283.9491613	631.2167488	319.1502484	11.41753927	10	2-Avg
2010059	2006093	4	2	NA	469.4686613	2012109	39.91617603	5	NA	519.3638813	1	221.8069327	580.245509	319.1502484	11.41753927	10	2-Avg
2010059	2006093	4	1	384.6467872	NA	NA	NA	NA	NA	517.0959168	1	NA	NA	319.1502484	11.41753927	10	2-Avg
2010061	2005215	5	9	NA	741.6244069	2019090	40.82336185	5	680.3893642	700.8010451	0	265.351852	683.4210526	328.3722322	11.22121757	9	2-Avg
2010061	2005215	5	8	NA	664.5136123	2018111	46.49327322	5	650.905825	716.6767969	1	244.9401711	684.8863636	328.3722322	11.22121757	9	2-Avg
2010061	2005215	5	7	NA	707.6049387	2017099	46.94686613	6	748.4283006	782.4477688	1	247.2081356	652.030303	328.3722322	11.22121757	9	2-Avg
2010061	2005215	5	6	NA	671.317506	2016080	38.10180439	6	669.0495414	682.6573287	1	293.0210195	632.6190476	328.3722322	11.22121757	9	2-Avg
2010061	2005215	5	5	NA	669.0495414	2015077	41.73054767	6	582.8668886	718.9447615	1	306.1752139	721.0263158	328.3722322	11.22121757	9	2-Avg
2010061	2005215	5	4	NA	614.6183923	2014072	33.11228239	5	673.5854705	714.4088324	1	232.2395696	493.5373832	328.3722322	11.22121757	9	2-Avg
2010061	2005215	5	3	NA	576.062995	2013079	40.14297249	6	NA	NA	1	NA	NA	328.3722322	11.22121757	9	2-Avg
2010061	2005215	5	2	NA	483.0764485	2012092	33.5658753	5	NA	564.7231722	1	219.0853753	529.6793478	328.3722322	11.22121757	9	2-Avg
2010061	2005215	5	1	367.4102566	NA	NA	NA	NA	NA	542.0435268	1	NA	NA	328.3722322	11.22121757	9	2-Avg
2010062	2006144	4	5	NA	662.2456478	2015107	51.02920231	6	637.2980378	662.2456478	0	233.6003484	628.203125	350.8613968	11.76496403	5	2-Avg
2010062	2006144	4	4	NA	628.2261796	2014112	50.80240586	5	650.905825	707.6049387	1	246.7545427	620.9655172	350.8613968	11.76496403	5	2-Avg
2010062	2006144	4	3	NA	573.7950304	2013077	47.62725549	6	NA	NA	1	293.9282053	648	350.8613968	11.76496403	5	2-Avg
2010062	2006144	4	2	NA	483.0764485	2012071	32.20509657	5	NA	591.9387468	1	234.0539413	516	350.8613968	11.76496403	5	2-Avg
2010062	2006144	4	1	420.0270341	NA	NA	NA	NA	NA	508.0240586	1	NA	NA	350.8613968	11.76496403	5	2-Avg
2010067	2007177	3	9	NA	637.2980378	2019066	45.13249449	5.5	625.958215	595.3406936	0	308.4431784	709.7692308	334.6140452	13.6889533	9	3-High
2010067	2007177	3	8	NA	605.5465341	2018064	NA	5	569.2591013	596.4746759	1	NA	NA	334.6140452	13.6889533	9	3-High
2010067	2007177	3	7	NA	616.8863568	2017069	34.24626466	5	639.5660023	635.0300732	1	258.5479584	595.3589744	334.6140452	13.6889533	9	3-High
2010067	2007177	3	6	NA	569.2591013	2016078	41.95734412	5	648.6378605	582.8668886	1	294.8353911	631.5919811	334.6140452	13.6889533	9	3-High
2010067	2007177	3	5	NA	591.9387468	2015076	46.49327322	6	489.8803422	605.5465341	1	283.4955684	663.2984293	334.6140452	13.6889533	9	3-High
2010067	2005131	5	4	NA	630.4941441	2014090	25.40120293	6	646.3698959	696.265116	1	247.6617286	568.5	NA	NA	10	3-High
2010067	2007177	3	4	NA	544.3114913	2014074	37.87500794	6	585.1348532	594.2067114	1	260.36233	557.8042453	334.6140452	13.6889533	9	3-High
2010067	2007177	3	3	NA	489.8803422	2013120	49.66842358	6	NA	NA	1	240.404242	641.6141975	334.6140452	13.6889533	9	3-High
2010067	2007177	3	2	NA	435.4491931	2012117	40.59656539	5	NA	480.808484	1	231.3323838	631.6540881	334.6140452	13.6889533	9	3-High
2010067	2007177	3	1	332.9371955	NA	NA	NA	NA	NA	469.4686613	1	NA	NA	334.6140452	13.6889533	9	3-High
2010068	2005202	5	1	332.0300097	NA	NA	NA	NA	NA	471.7366258	0	NA	NA	262.2227081	9.965130175	1	1-Low
2010069	2006057	4	8	NA	25.85479584	2018075	43.54491931	5	NA	NA	NA	NA	NA	350.2642215	12.24354569	3	3-High
2010069	2006057	4	7	NA	678.1213996	2017075	43.0913264	6	703.0690096	659.9776832	1	324.3189302	767.4867725	350.2642215	12.24354569	3	3-High
2010069	2006057	4	6	NA	623.6902505	2016074	34.01946821	7	664.5136123	659.9776832	1	283.0419755	596.0416667	350.2642215	12.24354569	3	3-High
2010069	2006057	4	5	NA	648.6378605	2015074	38.78219376	6	546.5794559	664.5136123	1	312.9791075	727.5854922	350.2642215	12.24354569	3	3-High
2010069	2006057	4	4	NA	555.6513141	2014127	40.14297249	6	671.317506	739.3564424	1	212.7350745	579.081761	350.2642215	12.24354569	3	3-High
2010069	2006057	4	3	NA	571.5270659	2013103	52.61677749	5	NA	NA	0	254.0120293	624.4916201	350.2642215	12.24354569	3	3-High
2010069	2006057	4	2	NA	494.4162713	2012064	29.25674266	5	NA	519.3638813	1	254.9192151	545.5731132	350.2642215	12.24354569	3	3-High
2010069	2006057	4	1	402.7905036	NA	NA	NA	NA	NA	512.5599877	1	NA	NA	350.2642215	12.24354569	3	3-High
2010074	2007260	3	1	371.9461857	NA	NA	NA	NA	NA	483.0764485	0	NA	NA	294.9760605	11.01615036	1	2-Avg
2010076	498	16	1	376.4821148	NA	NA	NA	NA	NA	478.5405195	0	NA	NA	301.0524141	11.49973079	1	2-Avg
2010077	3359	11	3	NA	546.5794559	2013103	43.0913264	5	NA	NA	0	247.6617286	611.5083799	273.0346236	9.29347395	3	1-Low
2010077	3359	11	2	NA	469.4686613	2012068	27.21557457	6	NA	539.7755622	1	231.3323838	503.5096154	273.0346236	9.29347395	3	1-Low
2010077	3359	11	1	403.6976894	NA	NA	NA	NA	NA	514.8279522	1	NA	NA	273.0346236	9.29347395	3	1-Low
2010080	2005303	5	8	NA	26.76198166	2018099	22.22605256	5	NA	NA	NA	NA	NA	317.1571283	10.89539197	10	1-Low
2010080	2005303	5	7	NA	610.0824632	2017074	38.32860085	6	621.4222859	659.9776832	1	292.5674266	689.25	317.1571283	10.89539197	10	1-Low
2010080	2005303	5	6	NA	632.7621087	2016077	40.36976894	6	673.5854705	644.1019314	1	316.6078508	675.1267606	317.1571283	10.89539197	10	1-Low
2010080	2005303	5	5	NA	623.6902505	2015077	38.32860085	6	510.2920231	648.6378605	1	260.8159229	613.7236842	317.1571283	10.89539197	10	1-Low
2010080	2005303	5	4	NA	591.9387468	2014102	43.31812285	6	614.6183923	635.0300732	1	248.5689144	599.6440217	317.1571283	10.89539197	10	1-Low
2010080	2005303	5	3	NA	551.115385	2013072	29.93713202	5	NA	NA	1	265.8054449	573.6190476	317.1571283	10.89539197	10	1-Low
2010080	2005303	5	2	NA	485.3444131	2012089	45.35929094	6	NA	521.6318459	1	239.4970562	569.197861	317.1571283	10.89539197	10	1-Low
2010080	2005303	5	1	390.9970879	NA	NA	NA	NA	NA	492.1483067	1	NA	NA	317.1571283	10.89539197	10	1-Low
2010081	2005131	5	5	NA	687.1932578	2015072	43.54491931	6	596.4746759	639.5660023	1	315.2470721	725.7179487	324.2015144	10.7528508	10	1-Low
2010081	2005131	5	4	NA	630.4941441	2014090	30.61752139	6	646.3698959	696.265116	1	NA	NA	324.2015144	10.7528508	10	1-Low
2010081	2005131	5	3	NA	514.8279522	2013079	41.0501583	6	NA	NA	1	307.5359926	683.7881773	324.2015144	10.7528508	10	1-Low
2010081	2005131	5	2	NA	498.9522004	2012070	26.08159229	5	NA	562.4552077	1	NA	NA	324.2015144	10.7528508	10	1-Low
2010081	2005131	5	1	404.6048752	NA	NA	NA	NA	NA	548.8474204	1	NA	NA	324.2015144	10.7528508	10	1-Low
2010082	2007051	3	10	NA	548.8474204	2020073	33.5658753	5	551.115385	591.9387468	1	232.2395696	551.606383	248.9897604	11.26064841	10	2-Avg
2010082	2007051	3	9	NA	614.6183923	2019071	40.59656539	5	616.8863568	605.5465341	1	308.4431784	726.6184211	248.9897604	11.26064841	10	2-Avg
2010082	2007051	3	8	NA	603.2785695	2018079	44.22530867	4.5	589.6707823	571.5270659	1	308.4431784	739.5026882	248.9897604	11.26064841	10	2-Avg
2010082	2007051	3	7	NA	628.2261796	2017078	42.86452994	6	607.8144986	616.8863568	1	299.3713202	717.766129	248.9897604	11.26064841	10	2-Avg
2010082	2007051	3	6	NA	587.4028177	2016098	43.77171576	5	632.7621087	632.7621087	1	315.700665	736.5911458	248.9897604	11.26064841	10	2-Avg
2010082	2007051	3	5	NA	573.7950304	2015094	37.42141503	6	485.3444131	605.5465341	1	288.0314975	737.1965318	248.9897604	11.26064841	10	2-Avg
2010082	2007051	3	4	NA	530.703704	2014105	48.76123776	5	542.0435268	532.9716686	1	260.36233	635.8563536	248.9897604	11.26064841	10	2-Avg
2010082	2007051	3	3	NA	480.808484	2013098	41.73054767	6	NA	NA	1	266.7126307	644.6086957	248.9897604	11.26064841	10	2-Avg
2010082	2007051	3	2	NA	411.8623618	2012073	23.36003484	5	NA	460.3968031	1	253.1048435	562.9901478	248.9897604	11.26064841	10	2-Avg
2010082	2007051	3	1	292.1138337	NA	NA	NA	NA	NA	411.8623618	1	NA	NA	248.9897604	11.26064841	10	2-Avg
2010083	6971	9	5	NA	623.6902505	2015075	38.5553973	6	560.1872432	673.5854705	0	292.5674266	682.9166667	305.4874866	9.586628569	5	1-Low
2010083	6971	9	4	NA	621.4222859	2014084	42.63773349	6	621.4222859	673.5854705	1	223.6213044	498.9257426	305.4874866	9.586628569	5	1-Low
2010083	6971	9	3	NA	576.062995	2013101	50.5756094	6	NA	NA	1	276.6916748	676.0994475	305.4874866	9.586628569	5	1-Low
2010083	6971	9	2	NA	551.115385	2012067	31.0711143	6	NA	576.062995	1	291.2066479	631.0239234	305.4874866	9.586628569	5	1-Low
2010083	6971	9	1	433.6348214	NA	NA	NA	NA	NA	576.062995	1	NA	NA	305.4874866	9.586628569	5	1-Low
2010085	380	7	10	NA	594.2067114	2020105	23.13323838	5	521.6318459	594.2067114	1	105.6871479	290.1666667	324.1634778	11.86696229	10	2-Avg
2010085	380	7	10	NA	594.2067114	2020105	24.26722065	5	521.6318459	594.2067114	1	120.202121	331.4326923	324.1634778	11.86696229	10	2-Avg
2010085	380	7	9	NA	653.1737896	2019069	43.31812285	5.5	616.8863568	653.1737896	1	292.5674266	682.2057292	324.1634778	11.86696229	10	2-Avg
2010085	380	7	8	NA	655.4417541	2018076	44.90569803	5	641.8339669	655.4417541	1	278.9596393	658.6825397	324.1634778	11.86696229	10	2-Avg
2010085	380	7	7	NA	693.9971514	2017072	32.65868948	6	680.3893642	700.8010451	1	238.1362775	555.671875	324.1634778	11.86696229	10	2-Avg
2010085	380	7	6	NA	641.8339669	2016080	41.50375121	6	698.5330805	721.212726	1	283.9491613	613.2738095	324.1634778	11.86696229	10	2-Avg
2010085	380	7	5	NA	657.7097187	2015102	45.5860874	6	596.4746759	605.5465341	1	267.6198166	708.6666667	324.1634778	11.86696229	10	2-Avg
2010085	380	7	4	NA	605.5465341	2014079	39.91617603	6	637.2980378	664.5136123	1	239.4970562	523.7487923	324.1634778	11.86696229	10	2-Avg
2010085	380	7	3	NA	553.3833495	2013114	38.5553973	5	NA	NA	1	216.8174107	564.5535714	324.1634778	11.86696229	10	2-Avg
2010085	380	7	2	NA	474.0045904	2012095	25.85479584	5	NA	508.0240586	1	223.1677114	549.679558	324.1634778	11.86696229	10	2-Avg
2010085	380	7	1	365.595885	NA	NA	NA	NA	NA	505.756094	1	NA	NA	324.1634778	11.86696229	10	2-Avg
2010094	4768	12	3	NA	553.3833495	NA	NA	NA	NA	NA	NA	NA	NA	358.6284791	12.75072302	10	3-High
2010094	4768	12	2	NA	455.860874	2012091	35.38024694	5	NA	548.8474204	1	211.8278887	509.0540541	358.6284791	12.75072302	10	3-High
2010094	4768	12	1	391.9042738	NA	NA	NA	NA	NA	469.4686613	1	NA	NA	358.6284791	12.75072302	10	3-High
2010096	2007033	3	3	NA	564.7231722	2013073	NA	NA	NA	NA	NA	160.118297	346.2440191	317.9064502	11.27969344	10	2-Avg
2010096	2007033	3	2	NA	480.808484	2012105	36.0606363	5	NA	562.4552077	1	221.8069327	570.4210526	317.9064502	11.27969344	10	2-Avg
2010096	2007033	3	1	383.7396014	NA	NA	NA	NA	NA	519.3638813	1	NA	NA	317.9064502	11.27969344	10	2-Avg
2010100	738	13	10	NA	580.5989241	2020064	27.21557457	5.5	544.3114913	601.010605	1	198.2201014	452.3096447	248.223322	9.791791564	10	1-Low
2010100	738	13	9	NA	594.2067114	2019066	30.84431784	6	582.8668886	599.8766227	1	226.7964547	522.1538462	248.223322	9.791791564	10	1-Low
2010100	738	13	8	NA	587.4028177	2018068	34.92665403	4.5	616.8863568	571.5270659	1	272.1557457	621.2385787	248.223322	9.791791564	10	1-Low
2010100	738	13	7	NA	603.2785695	2017067	31.0711143	6	605.5465341	596.4746759	1	247.2081356	564.3502538	248.223322	9.791791564	10	1-Low
2010100	738	13	6	NA	573.7950304	2016073	31.75150366	6	628.2261796	614.6183923	1	265.8054449	557.4654378	248.223322	9.791791564	10	1-Low
2010100	738	13	5	NA	546.5794559	2015065	39.23578667	6	485.3444131	623.6902505	1	292.5674266	653.2945545	248.223322	9.791791564	10	1-Low
2010100	738	13	4	NA	514.8279522	2014073	34.24626466	5	519.3638813	582.8668886	1	226.3428618	483.0938967	248.223322	9.791791564	10	1-Low
2010100	738	13	3	NA	485.3444131	2013092	41.73054767	5	NA	NA	1	244.9401711	575.3684211	248.223322	9.791791564	10	1-Low
2010100	738	13	2	NA	422.7485916	2012066	23.13323838	5	NA	425.4701491	1	215.9102249	465.8809524	248.223322	9.791791564	10	1-Low
2010100	738	13	1	352.8952835	NA	NA	NA	NA	NA	462.6647676	1	NA	NA	248.223322	9.791791564	10	1-Low
2010104	2005216	5	9	NA	NA	NA	NA	NA	NA	NA	NA	NA	NA	342.3449927	11.66029146	10	2-Avg
2010104	2005216	5	8	NA	635.0300732	2018089	42.86452994	4	589.6707823	NA	1	267.6198166	671.6448864	342.3449927	11.66029146	10	2-Avg
2010104	2005216	5	7	NA	707.6049387	2017091	55.79192786	6	653.1737896	678.1213996	1	312.9791075	794.8786127	342.3449927	11.66029146	10	2-Avg
2010104	2005216	5	6	NA	646.3698959	2016080	43.99851222	6	689.4612223	716.6767969	1	295.742577	638.7857143	342.3449927	11.66029146	10	2-Avg
2010104	2005216	5	5	NA	635.0300732	2015076	44.45210512	6	551.115385	680.3893642	1	303.9072493	711.9267016	342.3449927	11.66029146	10	2-Avg
2010104	2005216	5	4	NA	605.5465341	2014110	61.91543214	6	648.6378605	675.8534351	1	269.4341882	669.3835227	342.3449927	11.66029146	10	2-Avg
2010104	2005216	5	3	NA	557.9192786	2013125	50.12201649	6	NA	NA	1	249.4761002	684.3694268	342.3449927	11.66029146	10	2-Avg
2010104	2005216	5	2	NA	517.0959168	2012097	44.45210512	5	NA	546.5794559	1	238.5898704	588.1675978	342.3449927	11.66029146	10	2-Avg
2010104	2005216	5	1	400.9761319	NA	NA	NA	NA	NA	528.4357395	1	NA	NA	342.3449927	11.66029146	10	2-Avg
2010108	8271	9	10	NA	671.317506	2020089	48.30764485	5	678.1213996	639.5660023	1	233.1467554	592.1831395	305.7841724	10.03929566	10	1-Low
2010108	8271	9	9	NA	687.1932578	2019071	41.50375121	5	687.1932578	669.0495414	1	274.4237102	645.5394737	305.7841724	10.03929566	10	1-Low
2010108	8271	9	8	NA	644.1019314	2018116	41.0501583	5.5	655.4417541	646.3698959	1	235.8683129	681.4228188	305.7841724	10.03929566	10	1-Low
2010108	8271	9	7	NA	691.7291869	2017069	48.53444131	5	705.3369742	700.8010451	1	333.3907884	767.2051282	305.7841724	10.03929566	10	1-Low
2010108	8271	9	6	NA	612.3504277	2016078	53.75075977	6	700.8010451	746.160336	1	321.1437799	688.5353774	305.7841724	10.03929566	10	1-Low
2010108	8271	9	5	NA	619.1543214	2015118	43.31812285	6	576.062995	655.4417541	1	238.1362775	686.4228188	305.7841724	10.03929566	10	1-Low
2010108	8271	9	4	NA	585.1348532	2014101	51.70959168	6	657.7097187	596.4746759	1	264.8982591	634.8108108	305.7841724	10.03929566	10	1-Low
2010108	8271	9	3	NA	555.6513141	2013114	44.67890158	6	NA	NA	1	258.5479584	673.8422619	305.7841724	10.03929566	10	1-Low
2010108	8271	9	2	NA	501.2201649	2012093	34.47306112	6	NA	573.7950304	1	251.2904718	611.4644809	305.7841724	10.03929566	10	1-Low
2010108	8271	9	1	420.0270341	NA	NA	NA	NA	NA	542.0435268	1	NA	NA	305.7841724	10.03929566	10	1-Low
2010110	2007075	3	3	NA	469.4686613	2013082	17.23653056	3.5	NA	NA	NA	NA	NA	330.79897	11.56313449	10	2-Avg
2010110	2007075	3	2	NA	455.860874	2012065	20.18488447	5	NA	519.3638813	1	242.2186136	520.0805687	330.79897	11.56313449	10	2-Avg
2010110	2007075	3	1	398.2545745	NA	NA	NA	NA	NA	535.2396331	1	NA	NA	330.79897	11.56313449	10	2-Avg
2010111	2007072	3	3	NA	523.8998104	2013079	39.68937958	6	NA	NA	0	250.383286	556.5763547	300.5160974	10.85571992	3	1-Low
2010111	2007072	3	2	NA	483.0764485	2012095	36.0606363	5	NA	517.0959168	1	264.8982591	650.8950276	300.5160974	10.85571992	3	1-Low
2010111	2007072	3	1	379.2036723	NA	NA	NA	NA	NA	501.2201649	1	NA	NA	300.5160974	10.85571992	3	1-Low
2010112	3352	17	10	NA	691.7291869	2020078	40.14297249	5.5	691.7291869	680.3893642	1	215.9102249	522.5846995	325.6963545	11.10782459	10	2-Avg
2010112	3352	17	9	NA	705.3369742	2019072	43.0913264	5.5	700.8010451	720.0787437	1	276.6916748	653.5978836	325.6963545	11.10782459	10	2-Avg
2010112	3352	17	8	NA	703.0690096	2018075	48.53444131	5	671.317506	657.7097187	1	285.7635329	671.2894737	325.6963545	11.10782459	10	2-Avg
2010112	3352	17	7	NA	732.5525487	2017099	49.21483067	6	728.0166196	728.0166196	1	278.9596393	737.7878788	325.6963545	11.10782459	10	2-Avg
2010112	3352	17	6	NA	673.5854705	2016079	47.85405195	6	648.6378605	555.6513141	1	328.4012664	706.4123223	325.6963545	11.10782459	10	2-Avg
2010112	3352	17	5	NA	657.7097187	2015077	48.76123776	6	498.9522004	671.317506	1	333.3907884	784.5394737	325.6963545	11.10782459	10	2-Avg
2010112	3352	17	4	NA	637.2980378	2014113	45.81288385	6	659.9776832	700.8010451	1	234.9611271	595.132948	325.6963545	11.10782459	10	2-Avg
2010112	3352	17	3	NA	594.2067114	2013101	50.12201649	6	NA	NA	1	241.3114278	587.8895028	325.6963545	11.10782459	10	2-Avg
2010112	3352	17	2	NA	498.9522004	2012090	39.91617603	5	NA	557.9192786	1	228.6108264	546.4946237	325.6963545	11.10782459	10	2-Avg
2010112	3352	17	1	408.2336185	NA	NA	NA	NA	NA	521.6318459	1	NA	NA	325.6963545	11.10782459	10	2-Avg
2010113	7452	13	9	NA	NA	NA	NA	NA	NA	NA	NA	NA	NA	329.8651704	10.94069831	10	1-Low
2010113	7452	13	8	NA	659.9776832	2018074	54.20435268	5.5	698.5330805	NA	1	326.5868948	764.0157068	329.8651704	10.94069831	10	1-Low
2010113	7452	13	7	NA	689.4612223	2017085	49.44162713	5	718.9447615	721.212726	1	299.3713202	740.0335196	329.8651704	10.94069831	10	1-Low
2010113	7452	13	6	NA	689.4612223	2016078	39.91617603	6	682.6573287	569.2591013	1	309.3503642	662.3867925	329.8651704	10.94069831	10	1-Low
2010113	7452	13	5	NA	680.3893642	2015096	46.26647676	6	562.4552077	703.0690096	1	249.4761002	639.0760234	329.8651704	10.94069831	10	1-Low
2010113	7452	13	4	NA	630.4941441	2014100	47.62725549	7	689.4612223	723.4806905	1	244.9401711	584.4354839	329.8651704	10.94069831	10	1-Low
2010113	7452	13	3	NA	542.0435268	2013099	46.94686613	5	NA	NA	1	278.5060464	675.3715847	329.8651704	10.94069831	10	1-Low
2010113	7452	13	2	NA	508.0240586	2012073	24.26722065	5	NA	601.010605	1	222.7141185	495.3103448	329.8651704	10.94069831	10	1-Low
2010113	7452	13	1	417.3054767	NA	NA	NA	NA	NA	539.7755622	1	NA	NA	329.8651704	10.94069831	10	1-Low
2010115	810+423	NA	7	NA	680.3893642	2017086	42.63773349	5	723.4806905	743.8923715	0	265.351852	659.4775281	334.6311617	10.86262871	7	1-Low
2010115	810+423	NA	6	NA	678.1213996	2016075	43.31812285	6	591.9387468	705.3369742	1	311.1647359	658.5348837	334.6311617	10.86262871	7	1-Low
2010115	810+423	NA	5	NA	646.3698959	2015096	40.14297249	6	564.7231722	700.8010451	1	254.0120293	653.748538	334.6311617	10.86262871	7	1-Low
2010115	810+423	NA	4	NA	623.6902505	2014078	37.19461857	6	691.7291869	721.212726	1	244.9401711	533.3942308	334.6311617	10.86262871	7	1-Low
2010115	810+423	NA	3	NA	560.1872432	2013120	42.41093703	6	NA	NA	1	225.435676	604.1018519	334.6311617	10.86262871	7	1-Low
2010115	810+423	NA	2	NA	498.9522004	2012091	30.84431784	5	NA	594.2067114	1	209.5599242	504.5945946	334.6311617	10.86262871	7	1-Low
2010115	810+423		1	415.491105	NA	NA	NA	NA	NA	580.5989241	1	NA	NA	334.6311617	10.86262871	7	1-Low
2010119	4951	9	4	NA	610.0824632	2014105	36.74102566	6	712.1408678	678.1213996	0	192.7769865	470.6132597	308.3744677	11.06255516	4	2-Avg
2010119	4951	9	3	NA	542.0435268	2013079	45.5860874	5	NA	NA	1	277.5988606	617.0394089	308.3744677	11.06255516	4	2-Avg
2010119	4951	9	2	NA	503.4881295	2012094	33.11228239	5	NA	539.7755622	1	245.8473569	601.2692308	308.3744677	11.06255516	4	2-Avg
2010119	4951	9	1	382.8324156	NA	NA	NA	NA	NA	546.5794559	1	NA	NA	308.3744677	11.06255516	4	2-Avg
2010121	9012	11	9	NA	684.9252932	2019118	48.76123776	5	596.4746759	672.4514882	0	219.9925611	648.6713287	313.049171	10.11772452	9	1-Low
2010121	9012	11	8	NA	671.317506	2018074	48.53444131	5	705.3369742	659.9776832	1	297.1033557	695.1675393	313.049171	10.11772452	9	1-Low
2010121	9012	11	7	NA	705.3369742	2017077	43.77171576	6	693.9971514	730.2845842	1	288.0314975	686.8342246	313.049171	10.11772452	9	1-Low
2010121	9012	11	6	NA	630.4941441	2016078	43.77171576	5	374.2141503	705.3369742	1	321.1437799	687.8089623	313.049171	10.11772452	9	1-Low
2010121	9012	11	5	NA	635.0300732	2015104	56.47231722	5	598.7426405	680.3893642	1	310.711143	829.4233129	313.049171	10.11772452	9	1-Low
2010121	9012	11	4	NA	578.3309595	2014078	50.12201649	6	644.1019314	671.317506	1	238.5898704	520.0072115	313.049171	10.11772452	9	1-Low
2010121	9012	11	3	NA	537.5075977	2013075	47.17366258	6	NA	NA	1	268.5270024	587.2850242	313.049171	10.11772452	9	1-Low
2010121	9012	11	2	NA	492.1483067	2012071	32.43189302	5	NA	489.8803422	1	306.1752139	675	313.049171	10.11772452	9	1-Low
2010121	9012	11	1	394.6258312	NA	NA	NA	NA	NA	555.6513141	1	NA	NA	313.049171	10.11772452	9	1-Low
2010127	2006112	4	9	NA	NA	NA	NA	NA	NA	NA	NA	NA	NA	295.3507215	11.44202226	8	2-Avg
2010127	2006112	4	8	NA	573.7950304	2018110	44.22530867	4.5	546.5794559	NA	0	251.7440647	702.5806452	295.3507215	11.44202226	8	2-Avg
2010127	2006112	4	7	NA	682.6573287	2017075	48.0808484	6	630.4941441	641.8339669	1	276.6916748	652.6666667	295.3507215	11.44202226	8	2-Avg
2010127	2006112	4	6	NA	607.8144986	2016119	38.32860085	7	662.2456478	705.3369742	1	217.2710036	557.4385965	295.3507215	11.44202226	8	2-Avg
2010127	2006112	4	5	NA	594.2067114	2015119	38.10180439	6	551.115385	659.9776832	1	210.9207029	611.7364865	295.3507215	11.44202226	8	2-Avg
2010127	2006112	4	4	NA	569.2591013	2014110	42.18414058	5	576.062995	650.905825	1	226.3428618	565.8977273	295.3507215	11.44202226	8	2-Avg
2010127	2006112	4	3	NA	535.2396331	2013081	41.73054767	5	NA	NA	1	265.8054449	595.8308458	295.3507215	11.44202226	8	2-Avg
2010127	2006112	4	2	NA	447.2426087	2012092	40.82336185	5	NA	526.1677749	1	244.0329853	589.1304348	295.3507215	11.44202226	8	2-Avg
2010127	2006112	4	1	343.8234254	NA	NA	NA	NA	NA	505.756094	1	NA	NA	295.3507215	11.44202226	8	2-Avg
2010131	2008016	2	10	NA	635.0300732	2020070	40.14297249	6	594.2067114	653.1737896	1	221.3533398	517.2827225	245.889774	9.317134161	10	1-Low
2010131	2008016	2	9	NA	644.1019314	2019068	38.32860085	5.5	637.2980378	687.1932578	1	249.4761002	578.9430052	245.889774	9.317134161	10	1-Low
2010131	2008016	2	8	NA	605.5465341	2018062	35.60704339	5.5	635.0300732	612.3504277	1	281.2276039	625.3349754	245.889774	9.317134161	10	1-Low
2010131	2008016	2	7	NA	657.7097187	2017070	41.95734412	6	655.4417541	664.5136123	1	283.4955684	655.193299	245.889774	9.317134161	10	1-Low
2010131	2008016	2	6	NA	562.4552077	2016073	34.47306112	6	489.8803422	659.9776832	1	263.9910733	554.0184332	245.889774	9.317134161	10	1-Low
2010131	2007265	3	5	NA	589.6707823	2015075	39.68937958	6	544.3114913	662.2456478	1	272.1557457	634.7005208	245.889774	9.317134161	10	1-Low
2010131	2008016	2	4	NA	537.5075977	2014094	39.91617603	6	596.4746759	641.8339669	1	224.9820831	523.625	245.889774	9.317134161	10	1-Low
2010131	2008016	2	3	NA	517.0959168	2013071	35.15345048	4	NA	NA	1	254.0120293	546.2796209	245.889774	9.317134161	10	1-Low
2010131	2008016	2	2	NA	433.6348214	2012064	26.30838875	5	NA	514.8279522	1	247.6617286	529.8867925	245.889774	9.317134161	10	1-Low
2010131	2008016	2	1	357.4312126	NA	NA	NA	NA	NA	610.0824632	1	NA	NA	245.889774	9.317134161	10	1-Low
2010134	3105	17	10	NA	555.6513141	2020076	38.32860085	6	532.9716686	537.5075977	1	214.5494462	515	328.1440124	11.36090821	10	2-Avg
2010134	3105	17	9	NA	591.9387468	2019079	45.35929094	5.5	551.115385	555.6513141	1	278.9596393	680.0824176	328.1440124	11.36090821	10	2-Avg
2010134	3105	17	8	NA	576.062995	2018105	49.89522004	5	548.8474204	537.5075977	1	260.8159229	705.78125	328.1440124	11.36090821	10	2-Avg
2010134	3105	17	7	NA	585.1348532	2017073	41.27695476	6	596.4746759	589.6707823	1	265.351852	621.2094241	328.1440124	11.36090821	10	2-Avg
2010134	3105	17	6	NA	548.8474204	2016078	39.91617603	5	537.5075977	610.0824632	1	285.7635329	612.1037736	328.1440124	11.36090821	10	2-Avg
2010134	3105	17	5	NA	555.6513141	2015101	48.30764485	6	544.3114913	605.5465341	1	281.2276039	740.6415663	328.1440124	11.36090821	10	2-Avg
2010134	3105	17	4	NA	535.2396331	2014078	42.86452994	6	551.115385	553.3833495	1	248.5689144	541.4591346	328.1440124	11.36090821	10	2-Avg
2010134	3105	17	3	NA	508.0240586	2013075	35.38024694	6	NA	NA	1	275.7844889	602.8792271	328.1440124	11.36090821	10	2-Avg
2010134	3105	17	2	NA	449.0569803	2012069	29.71033557	6	NA	496.6842358	1	254.0120293	555.2222222	328.1440124	11.36090821	10	2-Avg
2010134	3105	17	1	388.2755305	NA	NA	NA	NA	NA	480.808484	1	NA	NA	328.1440124	11.36090821	10	2-Avg
2010137	2005193	5	2	NA	467.2006967	NA	NA	NA	NA	NA	NA	NA	NA	312.6098478	10.64052404	10	1-Low
2010137	2005193	5	1	403.6976894	NA	NA	NA	NA	NA	544.3114913	1	NA	NA	312.6098478	10.64052404	10	1-Low
2010138	2005262	5	5	NA	666.7815769	2015073	33.11228239	5	555.6513141	NA	0	297.1033557	688	353.849175	11.28867515	5	2-Avg
2010138	2005262	5	4	NA	614.6183923	2014132	42.18414058	6	564.7231722	716.6767969	1	190.9626149	529.6233766	353.849175	11.28867515	5	2-Avg
2010138	2005262	5	3	NA	603.2785695	2013100	51.25599877	6	NA	NA	0	263.0838875	639.0164835	353.849175	11.28867515	5	2-Avg
2010138	2005262	5	2	NA	512.5599877	2012103	40.36976894	6	NA	562.4552077	1	228.6108264	580.7630058	353.849175	11.28867515	5	2-Avg
2010138	2005262	5	1	438.1707505	NA	NA	NA	NA	NA	564.7231722	1	NA	NA	353.849175	11.28867515	5	2-Avg
2010143	2006100	4	4	NA	NA	NA	NA	NA	NA	NA	0	NA	NA	329.2375658	11.18447684	4	2-Avg
2010143	2006100	4	3	NA	496.6842358	2013068	40.59656539	5	NA	NA	1	240.404242	511.4742991	329.2375658	11.18447684	4	2-Avg
2010143	2006100	4	2	NA	474.0045904	2012069	28.12276039	6	NA	521.6318459	1	241.3114278	527.4589372	329.2375658	11.18447684	4	2-Avg
2010143	2006100	4	1	407.3264327	NA	NA	NA	NA	NA	492.1483067	1	NA	NA	329.2375658	11.18447684	4	2-Avg
2010151	2005296	5	7	NA	700.8010451	2017088	53.29716686	6	659.9776832	696.265116	0	288.0314975	720.2698864	314.3557296	11.65598542	7	2-Avg
2010151	2005296	5	6	NA	669.0495414	2016077	41.50375121	6	698.5330805	680.3893642	1	282.1347897	602.0751174	314.3557296	11.65598542	7	2-Avg
2010151	2005296	5	5	NA	662.2456478	2015092	39.46258312	6	569.2591013	589.6707823	1	235.8683129	594.2285714	314.3557296	11.65598542	7	2-Avg
2010151	2005296	5	4	NA	628.2261796	2014084	43.99851222	6	648.6378605	669.0495414	1	241.3114278	538.460396	314.3557296	11.65598542	7	2-Avg
2010151	2005296	5	3	NA	578.3309595	2013081	41.95734412	6	NA	NA	1	268.5270024	601.9402985	314.3557296	11.65598542	7	2-Avg
2010151	2005296	5	2	NA	478.5405195	2012071	28.34955684	5	NA	644.1019314	1	238.5898704	526	314.3557296	11.65598542	7	2-Avg
2010151	2005296	5	1	339.2874963	NA	NA	NA	NA	NA	501.2201649	1	NA	NA	314.3557296	11.65598542	7	2-Avg
2010154	2006134	4	3	NA	532.9716686	2013072	35.38024694	6	NA	NA	0	311.1647359	671.5238095	313.4162246	12.02513921	3	2-Avg
2010154	2006134	4	2	NA	474.0045904	2012071	31.97830012	5	NA	483.0764485	1	297.5569486	656	313.4162246	12.02513921	3	2-Avg
2010154	2006134	4	1	354.7096552	NA	NA	NA	NA	NA	510.2920231	1	NA	NA	313.4162246	12.02513921	3	2-Avg
2010158	2007085	3	2	NA	530.703704	2012097	41.27695476	5	NA	571.5270659	0	261.2695158	646.4469274	332.7540534	11.95367628	2	2-Avg
2010158	2007085	3	1	385.553973	NA	NA	NA	NA	NA	521.6318459	1	NA	NA	332.7540534	11.95367628	2	2-Avg
2010161	885	12	9	NA	NA	NA	NA	NA	NA	NA	NA	NA	NA	345.104551	11.63964354	8	2-Avg
2010161	885	12	8	NA	653.1737896	2018078	44.90569803	5	653.1737896	NA	0	278.9596393	664.6684492	345.104551	11.63964354	8	2-Avg
2010161	885	12	7	NA	666.7815769	2017096	44.90569803	6	666.7815769	607.8144986	1	263.0838875	685.9345238	345.104551	11.63964354	8	2-Avg
2010161	885	12	6	NA	623.6902505	2016077	35.38024694	6	644.1019314	653.1737896	1	275.7844889	588.0938967	345.104551	11.63964354	8	2-Avg
2010161	885	12	5	NA	614.6183923	2015074	36.51422921	6	498.9522004	673.5854705	1	281.2276039	653.5440415	345.104551	11.63964354	8	2-Avg
2010161	885	12	4	NA	589.6707823	2014105	42.41093703	6	519.3638813	601.010605	1	264.8982591	649.038674	345.104551	11.63964354	8	2-Avg
2010161	885	12	3	NA	467.2006967	2013079	36.51422921	6	NA	NA	1	259.4551442	576.8423645	345.104551	11.63964354	8	2-Avg
2010161	885	12	2	NA	460.3968031	2012085	24.26722065	5	NA	503.4881295	1	257.6407726	605.7120419	345.104551	11.63964354	8	2-Avg
2010161	885	12	1	414.5839192	NA	NA	NA	NA	NA	498.9522004	1	NA	NA	345.104551	11.63964354	8	2-Avg
2010162	2008141	2	7	NA	657.7097187	2017072	41.50375121	6	614.6183923	646.3698959	1	267.6198166	623.7526042	266.471401	10.79906027	3	1-Low
2010162	2008141	2	6	NA	603.2785695	2016078	39.46258312	6	639.5660023	603.2785695	1	288.4850904	617.8726415	266.471401	10.79906027	3	1-Low
2010162	2008141	2	5	NA	598.7426405	2015078	40.14297249	6	478.5405195	596.4746759	1	290.299462	686.6878307	266.471401	10.79906027	3	1-Low
2010162	2008141	2	4	NA	517.0959168	2014123	42.00270341	6	498.9522004	637.2980378	1	195.498544	518.195092	266.471401	10.79906027	3	1-Low
2010162	2008141	2	3	NA	532.9716686	2013103	58.05989241	6	NA	NA	0	273.9701173	673.1396648	266.471401	10.79906027	3	1-Low
2010162	2008141	2	2	NA	455.860874	2012099	34.69985757	5	NA	523.8998104	1	220.446154	550.779661	266.471401	10.79906027	3	1-Low
2010162	2008141	2	1	343.8234254	NA	NA	NA	NA	NA	458.1288385	1	NA	NA	266.471401	10.79906027	3	1-Low
2010166	2007116	3	2	NA	420.93422	2012112	33.11228239	5	NA	514.8279522	0	184.1587212	489.25	292.693862	12.10769321	2	3-High
2010166	2007116	3	1	291.2066479	NA	NA	NA	NA	NA	471.7366258	1	NA	NA	292.693862	12.10769321	2	3-High
2010169	876	12	10	NA	573.7950304	2020076	42.63773349	6	530.703704	562.4552077	1	236.7754987	568.2702703	245.9601418	11.01796795	10	2-Avg
2010169	876	12	9	NA	598.7426405	2019075	47.85405195	5	594.2067114	589.6707823	1	294.8353911	705.6209677	245.9601418	11.01796795	10	2-Avg
2010169	876	12	8	NA	544.3114913	2018115	47.85405195	5.5	523.8998104	564.7231722	1	231.3323838	658.3166667	245.9601418	11.01796795	10	2-Avg
2010169	876	12	7	NA	596.4746759	2017096	48.0808484	6	607.8144986	585.1348532	1	299.3713202	782.0119048	245.9601418	11.01796795	10	2-Avg
2010169	876	12	6	NA	537.5075977	2016107	42.41093703	6	532.9716686	614.6183923	1	254.0120293	616.0819672	245.9601418	11.01796795	10	2-Avg
2010169	876	12	5	NA	551.115385	2015075	40.14297249	6	455.860874	573.7950304	1	263.0838875	613.2786458	245.9601418	11.01796795	10	2-Avg
2010169	876	12	4	NA	523.8998104	2014083	45.35929094	6	519.3638813	551.115385	1	256.7335867	570.591133	245.9601418	11.01796795	10	2-Avg
2010169	876	12	3	NA	418.2126625	2013114	46.94686613	6	NA	NA	1	254.0120293	660.5386905	245.9601418	11.01796795	10	2-Avg
2010169	876	12	2	NA	410.9551759	2012071	22.22605256	5	NA	446.3354229	1	252.1976576	556	245.9601418	11.01796795	10	2-Avg
2010169	876	12	1	273.9701173	NA	NA	NA	NA	NA	443.6138654	1	NA	NA	245.9601418	11.01796795	10	2-Avg
2010181	1104	9	5	NA	NA	NA	NA	NA	NA	NA	NA	NA	NA	288.4927149	9.562376479	10	1-Low
2010181	1104	9	4	NA	564.7231722	2014108	47.40045904	5	607.8144986	NA	NA	202.7560305	498.9522472	288.4927149	9.562376479	10	1-Low
2010181	1104	9	3	NA	517.0959168	2013074	41.73054767	6	NA	NA	1	244.0329853	531.5673077	288.4927149	9.562376479	10	1-Low
2010181	1104	9	2	NA	460.3968031	2012117	39.46258312	5	NA	566.9911368	1	185.065907	500.8679245	288.4927149	9.562376479	10	1-Low
2010181	1104	9	1	404.6048752	NA	NA	NA	NA	NA	519.3638813	1	NA	NA	288.4927149	9.562376479	10	1-Low
2010191	2008087	2	9	NA	693.9971514	2019077	45.5860874	5	714.4088324	713.2748501	0	281.2276039	679.2907609	257.8446906	10.25713168	9	1-Low
2010191	2008087	2	8	NA	678.1213996	2018089	42.41093703	5	664.5136123	671.317506	1	256.2799938	642.6903409	257.8446906	10.25713168	9	1-Low
2010191	2008087	2	7	NA	723.4806905	2017077	50.34881295	6	700.8010451	NA	1	251.7440647	597.7379679	257.8446906	10.25713168	9	1-Low
2010191	2008087	2	6	NA	673.5854705	2016112	51.93638813	6	709.8729033	669.0495414	1	243.1257995	599.9353933	257.8446906	10.25713168	9	1-Low
2010191	2008087	2	5	NA	632.7621087	2015118	44.67890158	6	569.2591013	637.2980378	1	215.456632	616.5033557	257.8446906	10.25713168	9	1-Low
2010191	2008087	2	4	NA	596.4746759	2014105	46.26647676	6	628.2261796	678.1213996	1	234.9611271	573.160221	257.8446906	10.25713168	9	1-Low
2010191	2008087	2	3	NA	557.9192786	2013075	33.11228239	6	NA	NA	1	225.8892689	493.8937198	257.8446906	10.25713168	9	1-Low
2010191	2008087	2	2	NA	420.93422	2012092	27.21557457	5	NA	555.6513141	1	173.2724914	418.75	257.8446906	10.25713168	9	1-Low
2010191	2008087	2	1	346.5449828	NA	NA	NA	NA	NA	467.2006967	1	NA	NA	257.8446906	10.25713168	9	1-Low
2010198	2008111	2	9	NA	662.2456478	2019071	43.54491931	5	587.4028177	689.4612223	1	297.5569486	700.2105263	302.0851089	11.9802782	10	2-Avg
2010198	2008111	2	8	NA	623.6902505	2018071	47.85405195	5	632.7621087	605.5465341	1	312.9791075	723.1417526	302.0851089	11.9802782	10	2-Avg
2010198	2008111	2	7	NA	653.1737896	2017076	50.80240586	6	NA	653.1737896	1	335.658753	796.787234	302.0851089	11.9802782	10	2-Avg
2010198	2008111	2	6	NA	589.6707823	2016077	37.42141503	5	635.0300732	673.5854705	1	266.7126307	569.0140845	302.0851089	11.9802782	10	2-Avg
2010198	2008111	2	5	NA	605.5465341	2015068	46.94686613	6	514.8279522	578.3309595	1	322.0509657	728.2864322	302.0851089	11.9802782	10	2-Avg
2010198	2008111	2	4	NA	553.3833495	2014096	36.74102566	6	621.4222859	646.3698959	1	234.0539413	550.3421053	302.0851089	11.9802782	10	2-Avg
2010198	2008111	2	3	NA	510.2920231	2013074	41.73054767	5	NA	NA	1	254.9192151	555.2211538	302.0851089	11.9802782	10	2-Avg
2010198	2008111	2	2	NA	449.0569803	2012066	26.30838875	5	NA	510.2920231	1	273.0629315	589.047619	302.0851089	11.9802782	10	2-Avg
2010198	2008111	2	1	351.0809119	NA	NA	NA	NA	NA	485.3444131	1	NA	NA	302.0851089	11.9802782	10	2-Avg
2010212	2008223	2	1	343.8234254	NA	NA	NA	NA	NA	487.6123776	0	NA	NA	288.2892189	11.72906913	1	2-Avg
2010213	2008264	2	3	NA	402.7905036	2013076	36.0606363	5	NA	NA	NA	NA	NA	222.579018	13.04626755	10	3-High
2010213	2008264	2	2	NA	330.2156381	2012086	26.76198166	5	NA	377.3893007	1	192.3233936	452.8157895	222.579018	13.04626755	10	3-High
2010213	2008264	2	1	234.9611271	NA	NA	NA	NA	NA	366.5030708	1	NA	NA	222.579018	13.04626755	10	3-High
2010223	2006034	4	4	NA	619.1543214	2014072	38.32860085	6	680.3893642	768.8399815	0	226.3428618	481.567757	246.9700147	11.27745819	4	2-Avg
2010223	2006034	4	3	NA	578.3309595	2013073	34.01946821	6	NA	NA	1	223.1677114	484.0191388	246.9700147	11.27745819	4	2-Avg
2010223	2006034	4	2	NA	430.913264	2012110	29.93713202	5	NA	571.5270659	1	138.7994303	362.3855422	246.9700147	11.27745819	4	2-Avg
2010223	2006034	4	1	288.4850904	NA	NA	NA	NA	NA	439.9851222	1	NA	NA	246.9700147	11.27745819	4	2-Avg
2010226	3108	7	10	NA	532.9716686	2020072	41.27695476	5	501.2201649	514.8279522	1	210.0135171	494.4920635	334.2507952	13.34776732	3	3-High
2010226	3108	7	9	NA	505.756094	2019071	37.42141503	5	505.756094	546.5794559	1	226.7964547	532.9605263	334.2507952	13.34776732	3	3-High
2010226	3108	7	8	NA	505.756094	2018069	34.69985757	6	539.7755622	492.1483067	1	235.8683129	540.3647959	334.2507952	13.34776732	3	3-High
2010226	3108	7	7	NA	530.703704	2017074	36.96782212	6	NA	544.3114913	1	247.2081356	581.5921053	334.2507952	13.34776732	3	3-High
2010226	3108	7	6	NA	539.7755622	2016092	41.95734412	6	535.2396331	582.8668886	1	269.4341882	611.729798	334.2507952	13.34776732	3	3-High
2010226	3108	7	5	NA	NA	2015077	38.5553973	6	408.2336185	605.5465341	1	NA	NA	334.2507952	13.34776732	3	3-High
2010226	3108	7	4	NA	439.0779363	2014122	38.78219376	6	498.9522004	489.8803422	1	186.4266858	492.375	334.2507952	13.34776732	3	3-High
2010226	3108	7	3	NA	418.2126625	2013073	36.74102566	5	NA	NA	0	213.6422603	463.5358852	334.2507952	13.34776732	3	3-High
2010226	3108	7	2	NA	385.553973	2012088	21.5456632	5	NA	429.0988923	1	200.9416589	478.7632979	334.2507952	13.34776732	3	3-High
2010226	3108	7	1	335.658753	NA	NA	NA	NA	NA	399.1617603	1	NA	NA	334.2507952	13.34776732	3	3-High
2010236	2007009	3	5	NA	591.9387468	2015069	40.14297249	6	501.2201649	635.0300732	0	322.0509657	731.9722222	333.6384053	12.75385627	5	3-High
2010236	2007009	3	4	NA	546.5794559	2014110	36.96782212	6	573.7950304	612.3504277	1	216.8174107	543.3323864	333.6384053	12.75385627	5	3-High
2010236	2007009	3	3	NA	430.0060781	2013106	45.35929094	5	NA	NA	1	240.404242	600.8522727	333.6384053	12.75385627	5	3-High
2010236	2007009	3	2	NA	458.1288385	2012088	28.57635329	5	NA	476.2725549	1	253.1048435	602.7606383	333.6384053	12.75385627	5	3-High
2010236	2007009	3	1	365.595885	NA	NA	NA	NA	NA	474.0045904	1	NA	NA	333.6384053	12.75385627	5	3-High
2010239	2006075	4	4	NA	542.0435268	NA	NA	NA	NA	NA	NA	NA	NA	312.7619943	12.16195728	3	3-High
2010239	2006075	4	3	NA	528.4357395	2013076	42.18414058	6	NA	NA	0	292.1138337	641.3252427	312.7619943	12.16195728	3	3-High
2010239	2006075	4	2	NA	458.1288385	2012106	28.57635329	5	NA	510.2920231	1	209.5599242	544.1470588	312.7619943	12.16195728	3	3-High
2010239	2006075	4	1	350.1737261	NA	NA	NA	NA	NA	489.8803422	1	NA	NA	312.7619943	12.16195728	3	3-High
2010241	2007070	3	3	NA	532.9716686	2013078	NA	NA	NA	NA	NA	NA	NA	283.6715705	12.79567799	10	3-High
2010241	2007070	3	2	NA	397.3473887	2012116	33.79267175	5	NA	469.4686613	1	187.7874645	509.484375	283.6715705	12.79567799	10	3-High
2010241	2007070	3	1	312.0719217	NA	NA	NA	NA	NA	439.0779363	1	NA	NA	283.6715705	12.79567799	10	3-High
2010243	2005178	5	7	NA	553.3833495	2017093	48.30764485	6	555.6513141	557.9192786	1	265.351852	680.1403509	300.8698382	12.6169471	10	3-High
2010243	2005178	5	6	NA	539.7755622	2016076	42.86452994	6	535.2396331	NA	1	291.2066479	618.9742991	300.8698382	12.6169471	10	3-High
2010243	2005178	5	5	NA	551.115385	2015091	37.87500794	6	480.808484	564.7231722	1	267.6198166	673.4573864	300.8698382	12.6169471	10	3-High
2010243	2005178	5	4	NA	517.0959168	2014074	38.10180439	6	501.2201649	562.4552077	1	NA	NA	300.8698382	12.6169471	10	3-High
2010243	2005178	5	3	NA	483.0764485	2013077	33.5658753	6	NA	NA	1	227.7036405	502	300.8698382	12.6169471	10	3-High
2010243	2005178	5	2	NA	423.6557774	2012082	20.41168092	5	NA	455.860874	1	NA	NA	300.8698382	12.6169471	10	3-High
2010243	2005178	5	1	341.1018679	NA	NA	NA	NA	NA	453.5929094	1	NA	NA	300.8698382	12.6169471	10	3-High
2010244	2007043	3	1	376.4821148	NA	NA	NA	NA	NA	476.2725549	0	NA	NA	307.7868016	11.42875482	1	2-Avg
2010246	7450	13	3	NA	449.9641662	2013077	44.45210512	6	NA	NA	0	264.8982591	584	306.6666225	13.00724685	3	3-High
2010246	7450	13	2	NA	444.5210512	2012098	38.5553973	5	NA	503.4881295	1	215.9102249	535.3089888	306.6666225	13.00724685	3	3-High
2010246	7450	13	1	302.0928777	NA	NA	NA	NA	NA	455.860874	1	NA	NA	306.6666225	13.00724685	3	3-High
2010247	2769	18	10	NA	641.8339669	2020077	38.32860085	4.5	616.8863568	621.4222859	1	205.9311809	496.1711957	248.9574292	9.5732295	10	1-Low
2010247	2769	18	9	NA	637.2980378	2019109	45.13249449	5	598.7426405	664.5136123	1	244.9401711	693.5953947	248.9574292	9.5732295	10	1-Low
2010247	2769	18	8	NA	630.4941441	2018067	53.52396331	4	644.1019314	614.6183923	1	315.2470721	715.3989899	248.9574292	9.5732295	10	1-Low
2010247	2769	18	7	NA	671.317506	2017079	46.72006967	6	659.9776832	650.905825	1	297.1033557	714.6756757	248.9574292	9.5732295	10	1-Low
2010247	2769	18	6	NA	610.0824632	2016069	41.50375121	6	662.2456478	628.2261796	1	309.3503642	639.2488688	248.9574292	9.5732295	10	1-Low
2010247	2769	18	5	NA	594.2067114	2015087	45.13249449	6	530.703704	648.6378605	1	299.3713202	737.8472222	248.9574292	9.5732295	10	1-Low
2010247	2769	18	4	NA	535.2396331	2014069	38.10180439	6	601.010605	623.6902505	1	236.7754987	497.7788018	248.9574292	9.5732295	10	1-Low
2010247	2769	18	3	NA	505.756094	2013068	45.13249449	4	NA	NA	1	283.0419755	601.9415888	248.9574292	9.5732295	10	1-Low
2010247	2769	18	2	NA	462.6647676	2012091	35.38024694	5	NA	628.2261796	1	240.404242	578.8648649	248.9574292	9.5732295	10	1-Low
2010247	2769	18	1	324.7725232	NA	NA	NA	NA	NA	498.9522004	1	NA	NN	248.9574292	9.5732295	10	1-Low
2010256	8852	12	2	NA	455.860874	2012106	28.80314975	5	NA	NA	NA	NA	NA	317.8018494	12.05960922	10	3-High
2010256	8852	12	1	371.9461857	NA	NA	NA	NA	NA	501.2201649	1	NA	NA	317.8018494	12.05960922	10	3-High
2010258	2007265	3	10	NA	555.6513141	2020082	40.36976894	5	530.703704	526.1677749	0	215.456632	531.0670391	231.2133357	13.59845673	10	3-High
2010258	2007265	3	9	NA	580.5989241	2019102	48.0808484	4.5	573.7950304	602.1445873	1	161.0254828	427.0377358	231.2133357	13.59845673	10	3-High
2010258	2007265	3	8	NA	555.6513141	2018091	47.17366258	5	519.3638813	560.1872432	1	249.4761002	629.4597701	231.2133357	13.59845673	10	3-High
2010258	2007265	3	7	NA	571.5270659	2017100	48.98803422	6	564.7231722	591.9387468	1	240.404242	635.5	231.2133357	13.59845673	10	3-High
2010258	2007265	3	6	NA	548.8474204	2016104	43.54491931	6	591.9387468	594.2067114	1	231.3323838	552.2903226	231.2133357	13.59845673	10	3-High
2010258	2007265	3	5	NA	526.1677749	2015080	33.79267175	6	496.6842358	628.2261796	1	231.3323838	551.9197861	231.2133357	13.59845673	10	3-High
2010258	2007265	3	4	NA	510.2920231	2014108	48.0808484	5	521.6318459	587.4028177	1	212.7350745	524.0617978	231.2133357	13.59845673	10	3-High
2010258	2007265	3	3	NA	411.8623618	2013068	29.93713202	5	NA	NA	1	223.6213044	475.0420561	231.2133357	13.59845673	10	3-High
2010258	2007265	3	2	NA	360.1527701	2012067	21.99925611	6	NA	434.5420072	1	217.951393	472.2320574	231.2133357	13.59845673	10	3-High
2010258	2007265	3	1	237.6826845	NA	NA	NA	NA	NA	391.9042738	1	NA	NA	231.2133357	13.59845673	10	3-High
2010260	2007268	3	4	NA	585.1348532	2014078	47.85405195	6	644.1019314	703.0690096	0	265.8054449	579.0697115	316.1776848	11.8591719	4	2-Avg
2010260	2007268	3	3	NA	553.3833495	2013101	46.49327322	6	NA	NA	1	257.6407726	629.7237569	316.1776848	11.8591719	4	2-Avg
2010260	2007268	3	2	NA	469.4686613	2012073	27.66916748	5	NA	546.5794559	1	255.8264009	568.955665	316.1776848	11.8591719	4	2-Avg
2010260	2007268	3	1	369.2246283	NA	NA	NA	NA	NA	508.0240586	1	NA	NA	316.1776848	11.8591719	4	2-Avg
2010261	2007073	3	4	NA	498.9522004	NA	NA	NA	NA	NA	NA	NA	NA	227.4343953	10.18809332	3	1-Low
2010261	2007073	3	3	NA	436.3563789	2013096	39.23578667	5	NA	NA	0	241.3114278	577.5080645	227.4343953	10.18809332	3	1-Low
2010261	2007073	3	2	NA	390.9970879	2012087	25.62799938	5	NA	464.9327322	1	223.6213044	529.952381	227.4343953	10.18809332	3	1-Low
2010261	2007073	3	1	304.8144351	NA	NA	NA	NA	NA	430.913264	1	NA	NA	227.4343953	10.18809332	3	1-Low
2010265	138	9	9	NA	659.9776832	2019119	45.35929094	5	587.4028177	648.6378605	0	204.1168092	605.2816901	304.270314	11.83175267	9	2-Avg
2010265	138	9	8	NA	653.1737896	2018072	44.45210512	5	623.6902505	612.3504277	1	281.2276039	652.4559585	304.270314	11.83175267	9	2-Avg
2010265	138	9	7	NA	678.1213996	2017072	44.22530867	6	639.5660023	678.1213996	1	272.1557457	634.0234375	304.270314	11.83175267	9	2-Avg
2010265	138	9	6	NA	630.4941441	2016080	40.82336185	6	669.0495414	653.1737896	1	285.7635329	617.1428571	304.270314	11.83175267	9	2-Avg
2010265	138	9	5	NA	650.905825	2015071	38.5553973	6	535.2396331	630.4941441	1	292.5674266	670.7142857	304.270314	11.83175267	9	2-Avg
2010265	138	9	5	NA	650.905825	2015071	27.21557457	6	535.2396331	630.4941441	1	223.6213044	512.8826531	304.270314	11.83175267	9	2-Avg
2010265	138	9	4	NA	591.9387468	2014096	41.73054767	6	637.2980378	669.0495414	1	239.4970562	562.4210526	304.270314	11.83175267	9	2-Avg
2010265	138	9	3	NA	489.8803422	2013102	51.25599877	5	NA	NA	1	227.7036405	556.0277778	304.270314	11.83175267	9	2-Avg
2010265	138	9	2	NA	428.1917065	2012074	34.01946821	5	NA	NA	1	246.7545427	550.9653465	304.270314	11.83175267	9	2-Avg
2010265	138	9	1	365.595885	NA	NA	NA	NA	NA	480.808484	1	NA	NA	304.270314	11.83175267	9	2-Avg
2010270	2007248	3	10	NA	607.8144986	2020078	46.72006967	5	601.010605	591.9387468	1	221.3533398	534.284153	278.1790794	12.27050603	10	3-High
2010270	2007248	3	9	NA	628.2261796	2019067	44.67890158	5	612.3504277	644.1019314	1	260.8159229	602.0180412	278.1790794	12.27050603	10	3-High
2010270	2007248	3	8	NA	628.2261796	2018075	47.62725549	4.5	580.5989241	566.9911368	1	272.1557457	639.0789474	278.1790794	12.27050603	10	3-High
2010270	2007248	3	7	NA	669.0495414	2017096	53.0703704	6	635.0300732	639.5660023	1	306.1752139	797.8928571	278.1790794	12.27050603	10	3-High
2010270	2007248	3	6	NA	596.4746759	2016100	50.5756094	6	659.9776832	675.8534351	1	282.1347897	662.3026316	278.1790794	12.27050603	10	3-High
2010270	2007248	3	5	NA	601.010605	2015073	41.73054767	6	548.8474204	682.6573287	1	281.2276039	649.9381443	278.1790794	12.27050603	10	3-High
2010270	2007248	3	4	NA	546.5794559	2014108	48.98803422	5	587.4028177	630.4941441	1	219.0853753	539.8820225	278.1790794	12.27050603	10	3-High
2010270	2007248	3	3	NA	519.3638813	2013081	40.36976894	5	NA	NA	1	270.341374	606.0895522	278.1790794	12.27050603	10	3-High
2010270	2007248	3	2	NA	448.1497945	2012087	29.25674266	5	NA	458.1288385	1	246.7545427	584.5925926	278.1790794	12.27050603	10	3-High
2010270	2007248	3	1	319.3294082	NA	NA	NA	NA	NA	458.1288385	1	NA	NA	278.1790794	12.27050603	10	3-High
2010277	391	7	10	NA	657.7097187	2020080	56.92591013	5	623.6902505	664.5136123	1	254.9192151	619.878453	252.4910333	10.3374798	10	1-Low
2010277	391	7	9	NA	664.5136123	2019091	50.12201649	5.5	637.2980378	664.5136123	1	310.711143	803.2794118	252.4910333	10.3374798	10	1-Low
2010277	391	7	8	NA	646.3698959	2018069	48.98803422	5.5	678.1213996	641.8339669	1	308.4431784	706.2653061	252.4910333	10.3374798	10	1-Low
2010277	391	7	7	NA	639.5660023	2017076	43.31812285	6	666.7815769	671.317506	1	276.6916748	656.5239362	252.4910333	10.3374798	10	1-Low
2010277	391	7	6	NA	635.0300732	2016079	45.81288385	6	682.6573287	693.9971514	1	320.2365941	688.7962085	252.4910333	10.3374798	10	1-Low
2010277	391	7	5	NA	610.0824632	2015068	41.95734412	6	555.6513141	628.2261796	1	297.1033557	671.959799	252.4910333	10.3374798	10	1-Low
2010277	391	7	4	NA	580.5989241	2014092	38.32860085	5	596.4746759	614.6183923	1	234.9611271	542.5798969	252.4910333	10.3374798	10	1-Low
2010277	391	7	3	NA	535.2396331	2013073	49.66842358	6	NA	NA	1	307.5359926	667.1196172	252.4910333	10.3374798	10	1-Low
2010277	391	7	2	NA	432.7276356	2012087	26.76198166	5	NA	528.4357395	1	244.9401711	580.7195767	252.4910333	10.3374798	10	1-Low
2010277	391	7	1	327.4940806	NA	NA	NA	NA	NA	480.808484	1	NA	NA	252.4910333	10.3374798	10	1-Low
2010282	2006131	4	3	NA	591.9387468	2013132	54.88474204	5	NA	NA	0	196.4057298	547.4	339.2621228	12.89282397	3	3-High
2010282	2006131	4	2	NA	474.0045904	2012072	25.40120293	5	NA	NA	NA	198.6736943	439.872549	339.2621228	12.89282397	3	3-High
2010282	2006131	4	1	365.595885	NA	NA	NA	NA	NA	494.4162713	1	NA	NA	339.2621228	12.89282397	3	3-High
2010285	2006104	4	10	NA	546.5794559	2020098	38.32860085	5	582.8668886	580.5989241	0	205.0239951	546.6932515	280.3509717	11.69033657	10	2-Avg
2010285	2006104	4	9	NA	621.4222859	2019081	46.49327322	5.5	564.7231722	610.0824632	1	301.6392848	743.125	280.3509717	11.69033657	10	2-Avg
2010285	2006104	4	8	NA	560.1872432	2018119	52.38998104	4.5	544.3114913	596.4746759	1	226.7964547	655.380137	280.3509717	11.69033657	10	2-Avg
2010285	2006104	4	7	NA	594.2067114	2017077	42.41093703	6	684.9252932	612.3504277	1	322.0509657	769.342246	280.3509717	11.69033657	10	2-Avg
2010285	2006104	4	6	NA	601.010605	2016104	48.76123776	7	646.3698959	639.5660023	1	298.4641344	714.233871	280.3509717	11.69033657	10	2-Avg
2010285	2006104	4	5	NA	596.4746759	2015085	41.0501583	6	566.9911368	560.1872432	1	265.351852	647.4917582	280.3509717	11.69033657	10	2-Avg
2010285	2006104	4	4	NA	546.5794559	2014080	39.91617603	6	596.4746759	623.6902505	1	241.3114278	529.8446602	280.3509717	11.69033657	10	2-Avg
2010285	2006104	4	3	NA	537.5075977	2013073	40.59656539	6	NA	NA	1	250.383286	543.1483254	280.3509717	11.69033657	10	2-Avg
2010285	2006104	4	2	NA	458.1288385	2012077	26.76198166	6	NA	505.756094	1	248.5689144	562.7437186	280.3509717	11.69033657	10	2-Avg
2010285	2006104	4	1	346.5449828	NA	NA	NA	NA	NA	478.5405195	1	NA	NA	280.3509717	11.69033657	10	2-Avg
2010286	529	15	2	NA	340.1946821	2012121	32.20509657	4	NA	411.8623618	0	155.5823679	430.7419355	226.5728654	11.54530601	2	2-Avg
2010286	529	15	1	270.341374	NA	NA	NA	NA	NA	368.3174425	1	NA	NA	226.5728654	11.54530601	2	2-Avg
2010291	6439	11	3	NA	526.1677749	2013101	41.95734412	6	NA	NA	0	237.6826845	581.2154696	273.8429022	10.86023128	3	1-Low
2010291	6439	11	2	NA	458.1288385	2012069	26.76198166	4	NA	528.4357395	1	244.9401711	535.352657	273.8429022	10.86023128	3	1-Low
2010291	6439	11	1	343.8234254	NA	NA	NA	NA	NA	483.0764485	1	NA	NA	273.8429022	10.86023128	3	1-Low
2010298	2006035	4	5	NA	553.3833495	2015118	43.31812285	6	503.4881295	591.9387468	0	229.0644193	658.9060403	276.6690247	12.83701548	5	3-High
2010298	2006035	4	4	NA	508.0240586	2014075	42.18414058	6	451.3249449	566.9911368	1	270.341374	581.6966825	276.6690247	12.83701548	5	3-High
2010298	2006035	4	3	NA	478.5405195	2013075	37.64821148	5	NA	NA	1	245.8473569	537.5652174	276.6690247	12.83701548	5	3-High
2010298	2006035	4	2	NA	428.1917065	2012069	24.26722065	6	NA	452.6857236	1	236.7754987	517.47343	276.6690247	12.83701548	5	3-High
2010298	2006035	4	1	308.4431784	NA	NA	NA	NA	NA	443.6138654	1	NA	NA	276.6690247	12.83701548	5	3-High
2010300	2008042	2	7	NA	691.7291869	2017087	44.22530867	6	NA	691.7291869	1	308.4431784	772.1468927	265.701159	10.10472289	10	1-Low
2010300	2008042	2	6	NA	641.8339669	2016071	38.78219376	5	641.8339669	657.7097187	1	322.9581515	671.9497717	265.701159	10.10472289	10	1-Low
2010300	2008042	2	5	NA	648.6378605	2015070	41.27695476	6	644.1019314	693.9971514	1	288.0314975	657.0913706	265.701159	10.10472289	10	1-Low
2010300	2008042	2	4	NA	591.9387468	2014096	41.95734412	6	662.2456478	700.8010451	1	244.0329853	573.1710526	265.701159	10.10472289	10	1-Low
2010300	2008042	2	3	NA	557.9192786	2013121	37.42141503	6	NA	NA	1	197.7665085	532.6086957	265.701159	10.10472289	10	1-Low
2010300	2008042	2	2	NA	483.0764485	2012107	30.16392848	5	NA	566.9911368	1	207.2919596	540.183432	265.701159	10.10472289	10	1-Low
2010300	2008042	2	1	364.6886992	NA	NA	NA	NA	NA	510.2920231	1	NA	NA	265.701159	10.10472289	10	1-Low
2010302	2006209	4	3	NA	576.062995	2013071	NA	5.5	NA	NA	NA	NA	NA	297.4187737	10.93419196	10	1-Low
2010302	2006209	4	2	NA	487.6123776	2012100	34.92665403	5	NA	594.2067114	1	199.3540837	499.2301136	297.4187737	10.93419196	10	1-Low
2010302	2006209	4	1	383.7396014	NA	NA	NA	NA	NA	532.9716686	1	NA	NA	297.4187737	10.93419196	10	1-Low
2010314	2006056	4	10	NA	678.1213996	2020071	52.16318459	5	693.9971514	723.4806905	1	241.3114278	564.9210526	307.3722022	11.94341855	10	2-Avg
2010314	2006056	4	9	NA	725.7486551	2019072	49.21483067	4.5	721.212726	746.160336	1	299.3713202	706.6878307	307.3722022	11.94341855	10	2-Avg
2010314	2006056	4	8	NA	689.4612223	2018068	53.52396331	4.5	707.6049387	707.6049387	1	297.1033557	676.8071066	307.3722022	11.94341855	10	2-Avg
2010314	2006056	4	7	NA	709.8729033	2017069	53.52396331	5	759.7681233	777.9118397	1	306.1752139	703.5641026	307.3722022	11.94341855	10	2-Avg
2010314	2006056	4	6	NA	698.5330805	2016071	39.91617603	6	619.1543214	734.8205133	1	279.4132322	582.2465753	307.3722022	11.94341855	10	2-Avg
2010314	2006056	4	5	NA	700.8010451	2015096	53.0703704	6	607.8144986	691.7291869	1	267.6198166	684.0467836	307.3722022	11.94341855	10	2-Avg
2010314	2006056	4	4	NA	637.2980378	2014116	49.89522004	6	623.6902505	752.9642297	1	209.5599242	534.4705882	307.3722022	11.94341855	10	2-Avg
2010314	2006056	4	3	NA	539.7755622	2013071	42.18414058	5	NA	NA	1	222.7141185	479.6824645	307.3722022	11.94341855	10	2-Avg
2010314	2006056	4	2	NA	458.1288385	2012064	29.48353911	5	NA	594.2067114	1	224.5284902	480.8018868	307.3722022	11.94341855	10	2-Avg
2010314	2006056	4	1	351.9880977	NA	NA	NA	NA	NA	498.9522004	1	NA	NA	307.3722022	11.94341855	10	2-Avg
2010328	2006201	4	9	NA	NA	NA	NA	NA	NA	NA	NA	NA	NA	277.9565651	11.3264513	10	2-Avg
2010328	2006201	4	8	NA	673.5854705	2018072	39.68937958	5	648.6378605	639.5660023	1	274.4237102	637.1761658	277.9565651	11.3264513	10	2-Avg
2010328	2006201	4	7	NA	662.2456478	2017121	51.25599877	6	678.1213996	723.4806905	1	231.3323838	682.1258741	277.9565651	11.3264513	10	2-Avg
2010328	2006201	4	6	NA	641.8339669	2016078	46.03968031	6	644.1019314	700.8010451	1	308.4431784	660.8985849	277.9565651	11.3264513	10	2-Avg
2010328	2006201	4	5	NA	637.2980378	2015072	41.73054767	6	560.1872432	671.317506	1	285.7635329	657.5897436	277.9565651	11.3264513	10	2-Avg
2010328	2006201	4	4	NA	589.6707823	2014085	40.59656539	6	630.4941441	666.7815769	1	244.9401711	548.9651741	277.9565651	11.3264513	10	2-Avg
2010328	2006201	4	3	NA	526.1677749	2013126	48.98803422	6	NA	NA	1	212.7350745	582.3910256	277.9565651	11.3264513	10	2-Avg
2010328	2006201	4	2	NA	467.2006967	2012094	36.28743275	5	NA	555.6513141	1	190.9626149	464.0934066	277.9565651	11.3264513	10	2-Avg
2010328	2006201	4	1	343.8234254	NA	NA	NA	NA	NA	478.5405195	1	NA	NA	277.9565651	11.3264513	10	2-Avg
2010332	2006031	4	9	NA	562.4552077	2019090	41.95734412	4.5	564.7231722	535.2396331	0	242.6722065	622.9824561	249.5013532	12.00603137	9	2-Avg
2010332	2006031	4	8	NA	517.0959168	2018071	38.5553973	4.5	544.3114913	571.5270659	1	260.8159229	602.7835052	249.5013532	12.00603137	9	2-Avg
2010332	2006031	4	7	NA	553.3833495	2017077	37.64821148	4	582.8668886	610.0824632	1	249.4761002	594.9518717	249.5013532	12.00603137	9	2-Avg
2010332	2006031	4	6	NA	517.0959168	2016073	38.5553973	6	537.5075977	605.5465341	1	277.5988606	582.8571429	249.5013532	12.00603137	9	2-Avg
2010332	2006031	4	5	NA	514.8279522	2015071	40.36976894	6	480.808484	517.0959168	1	303.9072493	696.6785714	249.5013532	12.00603137	9	2-Avg
2010332	2006031	4	4	NA	480.808484	2014099	39.68937958	6	512.5599877	564.7231722	1	235.8683129	561.631016	249.5013532	12.00603137	9	2-Avg
2010332	2006031	4	3	NA	462.6647676	2013098	40.36976894	5	NA	NA	1	236.7754987	571.4184783	249.5013532	12.00603137	9	2-Avg
2010332	2006031	4	2	NA	381.9252297	2012071	23.81362775	5	NA	458.1288385	1	200.9416589	443	249.5013532	12.00603137	9	2-Avg
2010332	2006031	4	1	266.7126307	NA	NA	NA	NA	NA	423.6557774	1	NA	NA	249.5013532	12.00603137	9	2-Avg
2010335	2006053	4	4	NA	571.5270659	2014108	46.49327322	4	653.1737896	625.958215	0	245.8473569	608.6657303	255.3513887	12.17459879	4	3-High
2010335	2006053	4	3	NA	508.0240586	2013077	36.74102566	6	NA	NA	1	263.0838875	580	255.3513887	12.17459879	4	3-High
2010335	2006053	4	2	NA	414.5839192	2012098	41.27695476	5	NA	503.4881295	1	219.9925611	544.7640449	255.3513887	12.17459879	4	3-High
2010335	2006053	4	1	294.8353911	NA	NA	NA	NA	NA	433.6348214	1	NA	NA	255.3513887	12.17459879	4	3-High
2010343	131	10	1	322.0509657	NA	NA	NA	NA	NA	435.4491931	0	NA	NA	267.0875946	11.5745708	1	2-Avg
2010344	2005274	5	2	NA	398.2545745	2012100	37.42141503	4	NA	519.3638813	NA	NA	NA	240.1386338	13.30857377	10	3-High
2010344	2005274	5	1	253.1048435	NA	NA	NA	NA	NA	423.6557774	1	NA	NA	240.1386338	13.30857377	10	3-High
2011002	2007067	4	1	414.5839192	NA	NA	NA	NA	NA	NA	NA	NA	NA	428.146605	18.77253219	9	2-Avg
2011005	2006034	5	3	NA	494.4162713	2014079	42.18414058	6	537.5075977	548.8474204	0	239.4970562	523.7971014	437.650375	22.00275742	3	3-High
2011005	2006034	5	2	NA	489.8803422	2013079	35.38024694	5	NA	NA	1	240.404242	534.453202	437.650375	22.00275742	3	3-High
2011005	2006034	5	1	351.9880977	NA	NA	NA	NA	NA	503.4881295	1	NA	NA	437.650375	22.00275742	3	3-High
2011006	4728	13	1	151.0464388	NA	NA	NA	NA	NA	NA	NA	NA	NA	233.506569	17.13167099	9	1-Low
2011007	2006056	5	1	420.0270341	NA	NA	NA	NA	NA	473.5509975	0	NA	NA	391.841497	16.62073359	1	1-Low
2011009	2007002	4	3	NA	496.6842358	2014075	36.96782212	5	514.8279522	535.2396331	0	206.3847738	444.3791469	327.590359	14.88792241	3	1-Low
2011009	2007002	4	2	NA	458.1288385	2013071	33.33907884	5	NA	NA	1	259.4551442	557.8246445	327.590359	14.88792241	3	1-Low
2011009	2007002	4	1	351.9880977	NA	NA	NA	NA	NA	460.3968031	1	NA	NA	327.590359	14.88792241	3	1-Low
2011010	2008019	3	9	NA	607.8144986	2020099	58.05989241	5.5	573.7950304	648.6378605	1	215.0030391	565.8395062	434.219832	21.34308822	2	3-High
2011010	2008019	3	8	NA	646.3698959	2019116	60.55465341	5	630.4941441	649.7718428	1	222.2605256	637.5172414	434.219832	21.34308822	2	3-High
2011010	2008019	3	7	NA	587.4028177	2018070	39.46258312	5.5	635.0300732	612.3504277	1	283.4955684	652.5897436	434.219832	21.34308822	2	3-High
2011010	2008019	3	6	NA	641.8339669	2017074	44.22530867	5	637.2980378	655.4417541	1	256.2799938	601.9078947	434.219832	21.34308822	2	3-High
2011010	2008019	3	5	NA	623.6902505	2016076	44.67890158	6	598.7426405	646.3698959	1	271.2485598	576.9929907	434.219832	21.34308822	2	3-High
2011010	2008019	3	4	NA	580.5989241	2015072	36.0606363	6	544.3114913	601.010605	1	238.1362775	547.8461538	434.219832	21.34308822	2	3-High
2011010	2008019	3	3	NA	494.4162713	2014124	45.35929094	5	523.8998104	610.0824632	1	200.488066	532.7777778	434.219832	21.34308822	2	3-High
2011010	2008019	3	2	NA	483.0764485	2013071	36.74102566	4	NA	NA	0	242.2186136	521.1184834	434.219832	21.34308822	2	3-High
2011010	2008019	3	1	342.9162395	NA	NA	NA	NA	NA	442.7066796	1	NA	NA	434.219832	21.34308822	2	3-High
2011011	2008016	3	2	NA	530.703704	2013103	37.19461857	5	NA	NA	0	217.7245965	537.8100559	385.482097	16.46072521	2	1-Low
2011011	2008016	3	1	382.8324156	NA	NA	NA	NA	NA	514.8279522	1	NA	NA	385.482097	16.46072521	2	1-Low
2011015	2007028	4	9	NA	560.1872432	2020071	34.01946821	5	555.6513141	612.3504277	1	190.0554291	446.1578947	402.136659	18.58557017	2	2-Avg
2011015	2007028	4	8	NA	578.3309595	2019067	39.91617603	4.5	576.062995	610.0824632	1	281.2276039	650.1649485	402.136659	18.58557017	2	2-Avg
[truncated: 1,646 more rows]
